# Supplementary material for: MARTINI bead form factors for the analysis of time-resolved X-ray scattering of proteins
Source: J Appl Crystallogr. 2014 Jun 14;47(Pt 4):1190–8. doi: 10.1107/S1600576714009959 (PMC4119947; doi:10.1107/S1600576714009959)
Supplement: Supplementary file 2 [file j-47-01190-sup2.txt]

# Form factors for MARTINI beads (with excluded solvent and after correction).
# Please cite: Niebling, Stephan; Björling, Alexander & Westenhoff, Sebastian (2014). J. Appl. Cryst. 47, doi:10.1107/S0021889814009959.
       ALA    ARG    ARG    ARG    ASN    ASN    ASP    ASP    CYS    CYS    GLN    GLN    GLU    GLU    GLY    HIS    HIS    HIS    HIS    ILE    ILE    LEU    LEU    LYS    LYS    LYS    MET    MET    PHE    PHE    PHE    PHE    PRO    PRO    SER    SER    THR    THR    TRP    TRP    TRP    TRP    TRP    TYR    TYR    TYR    TYR    VAL    VAL    
q      BB     BB     SC1    SC2    BB     SC1    BB     SC1    BB     SC1    BB     SC1    BB     SC1    BB     BB     SC1    SC2    SC3    BB     SC1    BB     SC1    BB     SC1    SC2    BB     SC1    BB     SC1    SC2    SC3    BB     SC1    BB     SC1    BB     SC1    BB     SC1    SC2    SC3    SC4    BB     SC1    SC2    SC3    BB     SC1    
0.000  9.045  10.729 -2.796 15.396 10.738 9.249  10.695 9.476  10.698 8.199  10.728 8.317  10.694 8.544  9.977  10.721 -0.424 5.363  5.784  10.699 -4.448 10.692 -4.448 10.706 -2.796 3.070  10.671 5.850  10.741 -0.636 -0.424 -0.424 11.434 -2.796 10.699 3.298  10.697 2.366  10.689 0.084  5.739  -0.424 -0.424 10.689 -0.636 -0.424 4.526  10.691 -3.516 
0.001  9.045  10.729 -2.796 15.396 10.738 9.249  10.695 9.476  10.698 8.199  10.728 8.317  10.694 8.544  9.977  10.721 -0.423 5.363  5.784  10.699 -4.447 10.692 -4.446 10.706 -2.796 3.070  10.671 5.850  10.741 -0.635 -0.423 -0.423 11.434 -2.795 10.699 3.298  10.697 2.366  10.689 0.084  5.739  -0.423 -0.423 10.689 -0.635 -0.423 4.526  10.691 -3.515 
0.002  9.045  10.729 -2.795 15.396 10.738 9.249  10.695 9.476  10.698 8.199  10.728 8.317  10.694 8.544  9.977  10.721 -0.422 5.363  5.784  10.699 -4.446 10.692 -4.444 10.706 -2.795 3.070  10.671 5.850  10.741 -0.635 -0.423 -0.423 11.434 -2.794 10.699 3.298  10.697 2.366  10.689 0.085  5.739  -0.423 -0.423 10.689 -0.635 -0.423 4.526  10.691 -3.513 
0.003  9.045  10.729 -2.795 15.396 10.738 9.249  10.695 9.476  10.698 8.199  10.728 8.317  10.694 8.544  9.977  10.721 -0.422 5.363  5.784  10.699 -4.445 10.692 -4.442 10.706 -2.795 3.070  10.671 5.850  10.741 -0.634 -0.423 -0.423 11.434 -2.793 10.699 3.298  10.697 2.366  10.689 0.085  5.739  -0.423 -0.423 10.689 -0.634 -0.423 4.526  10.691 -3.511 
0.004  9.045  10.729 -2.794 15.396 10.738 9.249  10.695 9.476  10.698 8.199  10.728 8.317  10.694 8.544  9.977  10.721 -0.421 5.363  5.784  10.699 -4.443 10.692 -4.440 10.706 -2.794 3.071  10.671 5.851  10.741 -0.634 -0.422 -0.422 11.434 -2.792 10.699 3.298  10.697 2.366  10.689 0.085  5.739  -0.422 -0.422 10.689 -0.634 -0.422 4.526  10.691 -3.510 
0.005  9.045  10.729 -2.794 15.396 10.738 9.249  10.695 9.476  10.698 8.199  10.728 8.317  10.694 8.544  9.977  10.721 -0.420 5.363  5.784  10.699 -4.442 10.692 -4.438 10.706 -2.793 3.071  10.671 5.851  10.741 -0.633 -0.422 -0.422 11.434 -2.791 10.699 3.298  10.697 2.366  10.689 0.085  5.739  -0.422 -0.422 10.689 -0.633 -0.422 4.526  10.691 -3.508 
0.006  9.045  10.729 -2.793 15.396 10.738 9.249  10.695 9.476  10.698 8.199  10.728 8.317  10.694 8.544  9.977  10.721 -0.420 5.363  5.784  10.699 -4.441 10.692 -4.435 10.706 -2.793 3.071  10.671 5.851  10.741 -0.632 -0.421 -0.421 11.434 -2.790 10.699 3.298  10.697 2.366  10.689 0.085  5.739  -0.421 -0.421 10.689 -0.632 -0.421 4.526  10.691 -3.506 
0.007  9.045  10.729 -2.792 15.396 10.738 9.249  10.695 9.476  10.698 8.199  10.728 8.317  10.694 8.545  9.977  10.721 -0.419 5.363  5.784  10.699 -4.439 10.692 -4.433 10.706 -2.792 3.071  10.671 5.851  10.741 -0.632 -0.421 -0.421 11.434 -2.789 10.699 3.298  10.697 2.366  10.689 0.085  5.739  -0.421 -0.421 10.689 -0.632 -0.421 4.526  10.691 -3.505 
0.008  9.045  10.729 -2.792 15.396 10.738 9.249  10.695 9.476  10.698 8.199  10.728 8.317  10.694 8.545  9.977  10.721 -0.418 5.363  5.784  10.699 -4.438 10.692 -4.431 10.706 -2.792 3.071  10.671 5.851  10.741 -0.631 -0.420 -0.420 11.434 -2.788 10.699 3.298  10.697 2.366  10.689 0.086  5.739  -0.420 -0.420 10.689 -0.631 -0.420 4.527  10.691 -3.503 
0.009  9.045  10.729 -2.791 15.396 10.738 9.249  10.695 9.477  10.698 8.199  10.728 8.318  10.694 8.545  9.977  10.721 -0.418 5.364  5.784  10.699 -4.436 10.692 -4.429 10.706 -2.791 3.071  10.671 5.852  10.741 -0.630 -0.420 -0.420 11.434 -2.787 10.699 3.298  10.697 2.367  10.689 0.086  5.740  -0.420 -0.420 10.689 -0.630 -0.420 4.527  10.691 -3.501 
0.010  9.046  10.729 -2.791 15.396 10.738 9.249  10.695 9.477  10.698 8.199  10.728 8.318  10.694 8.545  9.977  10.721 -0.417 5.364  5.784  10.699 -4.435 10.692 -4.427 10.706 -2.790 3.071  10.671 5.852  10.741 -0.630 -0.420 -0.420 11.434 -2.786 10.699 3.298  10.697 2.367  10.689 0.086  5.740  -0.420 -0.420 10.689 -0.630 -0.420 4.527  10.691 -3.499 
0.011  9.046  10.729 -2.790 15.396 10.738 9.249  10.695 9.477  10.698 8.200  10.728 8.318  10.694 8.545  9.977  10.721 -0.416 5.364  5.784  10.699 -4.434 10.692 -4.424 10.706 -2.790 3.071  10.671 5.852  10.741 -0.629 -0.419 -0.419 11.434 -2.785 10.699 3.298  10.697 2.367  10.689 0.087  5.740  -0.419 -0.419 10.689 -0.629 -0.419 4.527  10.691 -3.498 
0.012  9.046  10.729 -2.789 15.396 10.738 9.250  10.695 9.477  10.698 8.200  10.728 8.318  10.694 8.546  9.977  10.721 -0.415 5.364  5.784  10.699 -4.432 10.692 -4.422 10.706 -2.789 3.071  10.672 5.853  10.741 -0.628 -0.419 -0.419 11.434 -2.784 10.699 3.298  10.697 2.367  10.689 0.087  5.740  -0.419 -0.419 10.689 -0.628 -0.419 4.527  10.691 -3.496 
0.013  9.046  10.729 -2.789 15.396 10.738 9.250  10.695 9.477  10.698 8.200  10.728 8.319  10.694 8.546  9.977  10.721 -0.415 5.364  5.784  10.699 -4.431 10.692 -4.420 10.706 -2.788 3.071  10.672 5.853  10.741 -0.628 -0.418 -0.418 11.434 -2.783 10.699 3.299  10.697 2.368  10.689 0.088  5.740  -0.418 -0.418 10.689 -0.628 -0.418 4.527  10.691 -3.494 
0.014  9.046  10.729 -2.788 15.396 10.738 9.250  10.695 9.477  10.698 8.200  10.728 8.319  10.694 8.546  9.977  10.721 -0.414 5.364  5.784  10.699 -4.429 10.692 -4.417 10.706 -2.787 3.071  10.672 5.853  10.741 -0.627 -0.418 -0.418 11.434 -2.781 10.699 3.299  10.697 2.368  10.689 0.088  5.740  -0.418 -0.418 10.689 -0.627 -0.418 4.527  10.691 -3.492 
0.015  9.046  10.729 -2.787 15.396 10.738 9.250  10.695 9.477  10.699 8.200  10.728 8.319  10.694 8.546  9.977  10.721 -0.413 5.364  5.784  10.699 -4.428 10.692 -4.415 10.706 -2.787 3.071  10.672 5.854  10.741 -0.626 -0.417 -0.417 11.434 -2.780 10.699 3.299  10.697 2.368  10.689 0.089  5.740  -0.417 -0.417 10.689 -0.626 -0.417 4.527  10.691 -3.491 
0.016  9.047  10.729 -2.786 15.396 10.738 9.250  10.695 9.478  10.699 8.200  10.728 8.319  10.694 8.547  9.977  10.721 -0.412 5.364  5.784  10.699 -4.426 10.692 -4.413 10.706 -2.786 3.072  10.672 5.854  10.741 -0.626 -0.417 -0.417 11.434 -2.779 10.699 3.299  10.697 2.369  10.689 0.089  5.740  -0.417 -0.417 10.689 -0.626 -0.417 4.528  10.691 -3.489 
0.017  9.047  10.729 -2.786 15.396 10.738 9.250  10.695 9.478  10.699 8.201  10.728 8.320  10.694 8.547  9.977  10.721 -0.412 5.364  5.785  10.699 -4.424 10.692 -4.410 10.706 -2.785 3.072  10.672 5.855  10.741 -0.625 -0.416 -0.416 11.434 -2.778 10.699 3.299  10.697 2.369  10.689 0.090  5.741  -0.416 -0.416 10.689 -0.625 -0.416 4.528  10.691 -3.487 
0.018  9.047  10.729 -2.785 15.396 10.738 9.251  10.695 9.478  10.699 8.201  10.728 8.320  10.694 8.547  9.977  10.721 -0.411 5.364  5.785  10.700 -4.423 10.692 -4.408 10.706 -2.784 3.072  10.672 5.856  10.741 -0.624 -0.415 -0.415 11.434 -2.777 10.699 3.299  10.697 2.369  10.689 0.091  5.741  -0.416 -0.416 10.689 -0.624 -0.415 4.528  10.692 -3.485 
0.019  9.047  10.729 -2.784 15.396 10.738 9.251  10.695 9.478  10.699 8.201  10.728 8.320  10.694 8.548  9.977  10.721 -0.410 5.364  5.785  10.700 -4.421 10.692 -4.406 10.706 -2.784 3.072  10.672 5.856  10.741 -0.623 -0.415 -0.415 11.434 -2.775 10.699 3.299  10.697 2.370  10.689 0.091  5.741  -0.415 -0.415 10.690 -0.623 -0.415 4.528  10.692 -3.483 
0.020  9.048  10.729 -2.783 15.396 10.738 9.251  10.695 9.478  10.699 8.201  10.728 8.321  10.694 8.548  9.977  10.721 -0.409 5.364  5.785  10.700 -4.419 10.692 -4.403 10.706 -2.783 3.072  10.672 5.857  10.741 -0.622 -0.414 -0.414 11.434 -2.774 10.699 3.300  10.697 2.370  10.690 0.092  5.741  -0.414 -0.414 10.690 -0.622 -0.414 4.528  10.692 -3.482 
0.021  9.048  10.729 -2.783 15.396 10.738 9.251  10.695 9.479  10.699 8.202  10.729 8.321  10.694 8.549  9.978  10.721 -0.408 5.365  5.785  10.700 -4.418 10.692 -4.401 10.706 -2.782 3.072  10.672 5.857  10.741 -0.622 -0.414 -0.414 11.434 -2.773 10.699 3.300  10.697 2.371  10.690 0.093  5.741  -0.414 -0.414 10.690 -0.622 -0.414 4.529  10.692 -3.480 
0.022  9.048  10.729 -2.782 15.396 10.738 9.251  10.695 9.479  10.699 8.202  10.729 8.322  10.694 8.549  9.978  10.721 -0.408 5.365  5.785  10.700 -4.416 10.692 -4.399 10.707 -2.781 3.073  10.672 5.858  10.741 -0.621 -0.413 -0.413 11.434 -2.772 10.699 3.300  10.697 2.371  10.690 0.093  5.742  -0.413 -0.413 10.690 -0.621 -0.413 4.529  10.692 -3.478 
0.023  9.048  10.729 -2.781 15.396 10.738 9.252  10.696 9.479  10.699 8.202  10.729 8.322  10.694 8.550  9.978  10.721 -0.407 5.365  5.785  10.700 -4.414 10.692 -4.396 10.707 -2.780 3.073  10.672 5.859  10.741 -0.620 -0.413 -0.413 11.434 -2.770 10.699 3.300  10.697 2.372  10.690 0.094  5.742  -0.413 -0.413 10.690 -0.620 -0.413 4.529  10.692 -3.476 
0.024  9.049  10.729 -2.780 15.396 10.738 9.252  10.696 9.479  10.699 8.203  10.729 8.323  10.694 8.550  9.978  10.722 -0.406 5.365  5.785  10.700 -4.413 10.692 -4.394 10.707 -2.779 3.073  10.672 5.860  10.741 -0.619 -0.412 -0.412 11.434 -2.769 10.699 3.300  10.697 2.372  10.690 0.095  5.742  -0.412 -0.412 10.690 -0.619 -0.412 4.530  10.692 -3.474 
0.025  9.049  10.729 -2.779 15.396 10.738 9.252  10.696 9.479  10.699 8.203  10.729 8.323  10.694 8.551  9.978  10.722 -0.405 5.365  5.785  10.700 -4.411 10.693 -4.391 10.707 -2.778 3.073  10.672 5.860  10.741 -0.618 -0.412 -0.412 11.434 -2.768 10.700 3.301  10.697 2.373  10.690 0.096  5.742  -0.412 -0.412 10.690 -0.618 -0.412 4.530  10.692 -3.472 
0.026  9.049  10.729 -2.778 15.396 10.738 9.252  10.696 9.480  10.699 8.203  10.729 8.324  10.694 8.551  9.978  10.722 -0.404 5.365  5.785  10.700 -4.409 10.693 -4.389 10.707 -2.777 3.073  10.672 5.861  10.741 -0.617 -0.411 -0.411 11.434 -2.767 10.700 3.301  10.698 2.373  10.690 0.097  5.742  -0.411 -0.411 10.690 -0.617 -0.411 4.530  10.692 -3.470 
0.027  9.050  10.729 -2.777 15.396 10.738 9.253  10.696 9.480  10.699 8.204  10.729 8.324  10.694 8.552  9.978  10.722 -0.403 5.365  5.786  10.700 -4.407 10.693 -4.386 10.707 -2.777 3.074  10.672 5.862  10.741 -0.617 -0.410 -0.410 11.434 -2.765 10.700 3.301  10.698 2.374  10.690 0.098  5.743  -0.410 -0.410 10.690 -0.617 -0.410 4.530  10.692 -3.468 
0.028  9.050  10.729 -2.776 15.396 10.739 9.253  10.696 9.480  10.699 8.204  10.729 8.325  10.694 8.552  9.978  10.722 -0.402 5.365  5.786  10.700 -4.405 10.693 -4.384 10.707 -2.776 3.074  10.672 5.863  10.741 -0.616 -0.410 -0.410 11.434 -2.764 10.700 3.301  10.698 2.374  10.690 0.099  5.743  -0.410 -0.410 10.690 -0.616 -0.410 4.531  10.692 -3.466 
0.029  9.051  10.729 -2.776 15.396 10.739 9.253  10.696 9.481  10.699 8.204  10.729 8.325  10.694 8.553  9.978  10.722 -0.402 5.366  5.786  10.700 -4.403 10.693 -4.381 10.707 -2.775 3.074  10.672 5.864  10.742 -0.615 -0.409 -0.409 11.434 -2.762 10.700 3.302  10.698 2.375  10.690 0.100  5.743  -0.409 -0.409 10.690 -0.615 -0.409 4.531  10.692 -3.464 
0.030  9.051  10.729 -2.775 15.396 10.739 9.254  10.696 9.481  10.699 8.205  10.729 8.326  10.694 8.553  9.978  10.722 -0.401 5.366  5.786  10.700 -4.401 10.693 -4.379 10.707 -2.774 3.074  10.672 5.865  10.742 -0.614 -0.408 -0.408 11.434 -2.761 10.700 3.302  10.698 2.376  10.690 0.101  5.744  -0.408 -0.408 10.690 -0.614 -0.408 4.531  10.692 -3.462 
0.031  9.051  10.730 -2.774 15.396 10.739 9.254  10.696 9.481  10.699 8.205  10.729 8.327  10.695 8.554  9.978  10.722 -0.400 5.366  5.786  10.700 -4.399 10.693 -4.376 10.707 -2.773 3.075  10.672 5.866  10.742 -0.613 -0.408 -0.408 11.434 -2.760 10.700 3.302  10.698 2.376  10.690 0.102  5.744  -0.408 -0.408 10.690 -0.613 -0.408 4.532  10.692 -3.460 
0.032  9.052  10.730 -2.773 15.396 10.739 9.254  10.696 9.482  10.699 8.205  10.729 8.327  10.695 8.555  9.979  10.722 -0.399 5.366  5.786  10.700 -4.398 10.693 -4.373 10.707 -2.772 3.075  10.672 5.867  10.742 -0.612 -0.407 -0.407 11.434 -2.758 10.700 3.303  10.698 2.377  10.690 0.103  5.744  -0.407 -0.407 10.690 -0.612 -0.407 4.532  10.692 -3.458 
0.033  9.052  10.730 -2.772 15.396 10.739 9.255  10.696 9.482  10.699 8.206  10.729 8.328  10.695 8.555  9.979  10.722 -0.398 5.366  5.787  10.700 -4.396 10.693 -4.371 10.707 -2.771 3.075  10.672 5.868  10.742 -0.611 -0.406 -0.406 11.434 -2.757 10.700 3.303  10.698 2.378  10.690 0.104  5.744  -0.406 -0.407 10.690 -0.611 -0.406 4.532  10.692 -3.456 
0.034  9.053  10.730 -2.771 15.396 10.739 9.255  10.696 9.482  10.699 8.206  10.729 8.329  10.695 8.556  9.979  10.722 -0.397 5.367  5.787  10.700 -4.394 10.693 -4.368 10.707 -2.770 3.076  10.672 5.869  10.742 -0.610 -0.406 -0.406 11.434 -2.755 10.700 3.303  10.698 2.378  10.690 0.105  5.745  -0.406 -0.406 10.690 -0.610 -0.406 4.533  10.693 -3.454 
0.035  9.053  10.730 -2.770 15.395 10.739 9.255  10.696 9.483  10.700 8.207  10.729 8.329  10.695 8.557  9.979  10.722 -0.396 5.367  5.787  10.701 -4.392 10.693 -4.366 10.707 -2.768 3.076  10.672 5.870  10.742 -0.609 -0.405 -0.405 11.434 -2.754 10.700 3.304  10.698 2.379  10.690 0.106  5.745  -0.405 -0.405 10.690 -0.609 -0.405 4.533  10.693 -3.452 
0.036  9.054  10.730 -2.768 15.395 10.739 9.256  10.696 9.483  10.700 8.207  10.729 8.330  10.695 8.557  9.979  10.722 -0.395 5.367  5.787  10.701 -4.389 10.693 -4.363 10.707 -2.767 3.076  10.672 5.871  10.742 -0.608 -0.404 -0.404 11.434 -2.753 10.700 3.304  10.698 2.380  10.690 0.107  5.746  -0.404 -0.404 10.691 -0.608 -0.404 4.534  10.693 -3.450 
0.037  9.054  10.730 -2.767 15.395 10.739 9.256  10.696 9.483  10.700 8.208  10.729 8.331  10.695 8.558  9.979  10.722 -0.394 5.367  5.787  10.701 -4.387 10.693 -4.360 10.707 -2.766 3.077  10.673 5.873  10.742 -0.607 -0.404 -0.404 11.434 -2.751 10.700 3.304  10.698 2.381  10.691 0.108  5.746  -0.404 -0.404 10.691 -0.607 -0.404 4.534  10.693 -3.448 
0.038  9.055  10.730 -2.766 15.395 10.739 9.257  10.696 9.484  10.700 8.208  10.729 8.332  10.695 8.559  9.979  10.722 -0.393 5.367  5.787  10.701 -4.385 10.693 -4.358 10.707 -2.765 3.077  10.673 5.874  10.742 -0.606 -0.403 -0.403 11.434 -2.750 10.700 3.305  10.698 2.382  10.691 0.110  5.746  -0.403 -0.403 10.691 -0.606 -0.403 4.535  10.693 -3.446 
0.039  9.055  10.730 -2.765 15.395 10.739 9.257  10.696 9.484  10.700 8.209  10.729 8.332  10.695 8.560  9.979  10.722 -0.393 5.368  5.788  10.701 -4.383 10.693 -4.355 10.707 -2.764 3.077  10.673 5.875  10.742 -0.605 -0.402 -0.402 11.434 -2.748 10.700 3.305  10.698 2.383  10.691 0.111  5.747  -0.402 -0.402 10.691 -0.605 -0.402 4.535  10.693 -3.444 
0.040  9.056  10.730 -2.764 15.395 10.739 9.257  10.696 9.485  10.700 8.209  10.730 8.333  10.695 8.561  9.979  10.722 -0.392 5.368  5.788  10.701 -4.381 10.693 -4.352 10.707 -2.763 3.078  10.673 5.876  10.742 -0.604 -0.402 -0.402 11.434 -2.747 10.701 3.305  10.699 2.383  10.691 0.112  5.747  -0.402 -0.402 10.691 -0.604 -0.402 4.535  10.693 -3.442 
0.041  9.056  10.730 -2.763 15.395 10.739 9.258  10.696 9.485  10.700 8.210  10.730 8.334  10.695 8.561  9.980  10.722 -0.391 5.368  5.788  10.701 -4.379 10.693 -4.350 10.707 -2.762 3.078  10.673 5.878  10.742 -0.603 -0.401 -0.401 11.434 -2.745 10.701 3.306  10.699 2.384  10.691 0.113  5.747  -0.401 -0.401 10.691 -0.603 -0.401 4.536  10.693 -3.440 
0.042  9.057  10.730 -2.762 15.395 10.739 9.258  10.696 9.486  10.700 8.210  10.730 8.335  10.695 8.562  9.980  10.722 -0.390 5.368  5.788  10.701 -4.377 10.694 -4.347 10.708 -2.760 3.078  10.673 5.879  10.742 -0.601 -0.400 -0.400 11.434 -2.743 10.701 3.306  10.699 2.385  10.691 0.114  5.748  -0.400 -0.400 10.691 -0.601 -0.400 4.536  10.693 -3.438 
0.043  9.057  10.730 -2.761 15.395 10.739 9.259  10.697 9.486  10.700 8.211  10.730 8.336  10.695 8.563  9.980  10.723 -0.389 5.368  5.788  10.701 -4.374 10.694 -4.344 10.708 -2.759 3.079  10.673 5.880  10.743 -0.600 -0.399 -0.399 11.434 -2.742 10.701 3.306  10.699 2.386  10.691 0.116  5.748  -0.399 -0.399 10.691 -0.600 -0.399 4.537  10.693 -3.436 
0.044  9.058  10.730 -2.759 15.395 10.739 9.259  10.697 9.487  10.700 8.211  10.730 8.337  10.695 8.564  9.980  10.723 -0.388 5.369  5.789  10.701 -4.372 10.694 -4.341 10.708 -2.758 3.079  10.673 5.882  10.743 -0.599 -0.399 -0.399 11.434 -2.740 10.701 3.307  10.699 2.387  10.691 0.117  5.749  -0.399 -0.399 10.691 -0.599 -0.399 4.537  10.693 -3.434 
0.045  9.058  10.731 -2.758 15.395 10.740 9.260  10.697 9.487  10.700 8.212  10.730 8.338  10.695 8.565  9.980  10.723 -0.387 5.369  5.789  10.701 -4.370 10.694 -4.339 10.708 -2.757 3.080  10.673 5.883  10.743 -0.598 -0.398 -0.398 11.434 -2.739 10.701 3.307  10.699 2.388  10.691 0.118  5.749  -0.398 -0.398 10.691 -0.598 -0.398 4.538  10.694 -3.431 
0.046  9.059  10.731 -2.757 15.395 10.740 9.260  10.697 9.487  10.701 8.213  10.730 8.339  10.695 8.566  9.980  10.723 -0.386 5.369  5.789  10.702 -4.368 10.694 -4.336 10.708 -2.756 3.080  10.673 5.885  10.743 -0.597 -0.397 -0.397 11.434 -2.737 10.701 3.308  10.699 2.389  10.691 0.120  5.750  -0.397 -0.397 10.691 -0.597 -0.397 4.538  10.694 -3.429 
0.047  9.060  10.731 -2.756 15.395 10.740 9.261  10.697 9.488  10.701 8.213  10.730 8.340  10.696 8.567  9.981  10.723 -0.385 5.369  5.789  10.702 -4.365 10.694 -4.333 10.708 -2.754 3.080  10.673 5.886  10.743 -0.596 -0.396 -0.396 11.434 -2.735 10.701 3.308  10.699 2.390  10.691 0.121  5.750  -0.396 -0.396 10.692 -0.596 -0.396 4.539  10.694 -3.427 
0.048  9.060  10.731 -2.754 15.395 10.740 9.261  10.697 9.488  10.701 8.214  10.730 8.341  10.696 8.568  9.981  10.723 -0.384 5.370  5.790  10.702 -4.363 10.694 -4.330 10.708 -2.753 3.081  10.673 5.888  10.743 -0.595 -0.395 -0.395 11.434 -2.734 10.701 3.309  10.699 2.391  10.691 0.123  5.750  -0.396 -0.396 10.692 -0.595 -0.396 4.539  10.694 -3.425 
0.049  9.061  10.731 -2.753 15.395 10.740 9.262  10.697 9.489  10.701 8.215  10.730 8.342  10.696 8.569  9.981  10.723 -0.383 5.370  5.790  10.702 -4.361 10.694 -4.327 10.708 -2.752 3.081  10.673 5.889  10.743 -0.593 -0.395 -0.395 11.434 -2.732 10.701 3.309  10.700 2.392  10.692 0.124  5.751  -0.395 -0.395 10.692 -0.593 -0.395 4.540  10.694 -3.423 
0.050  9.062  10.731 -2.752 15.395 10.740 9.262  10.697 9.490  10.701 8.215  10.730 8.343  10.696 8.570  9.981  10.723 -0.382 5.370  5.790  10.702 -4.358 10.694 -4.324 10.708 -2.750 3.082  10.674 5.891  10.743 -0.592 -0.394 -0.394 11.434 -2.730 10.701 3.310  10.700 2.393  10.692 0.125  5.751  -0.394 -0.394 10.692 -0.592 -0.394 4.541  10.694 -3.420 
0.051  9.062  10.731 -2.750 15.395 10.740 9.263  10.697 9.490  10.701 8.216  10.730 8.344  10.696 8.571  9.981  10.723 -0.381 5.371  5.790  10.702 -4.356 10.694 -4.321 10.708 -2.749 3.082  10.674 5.893  10.743 -0.591 -0.393 -0.393 11.434 -2.729 10.702 3.310  10.700 2.394  10.692 0.127  5.752  -0.393 -0.393 10.692 -0.591 -0.393 4.541  10.694 -3.418 
0.052  9.063  10.731 -2.749 15.394 10.740 9.263  10.697 9.491  10.701 8.217  10.730 8.345  10.696 8.572  9.981  10.723 -0.380 5.371  5.791  10.702 -4.353 10.694 -4.319 10.708 -2.748 3.083  10.674 5.894  10.743 -0.590 -0.392 -0.392 11.435 -2.727 10.702 3.310  10.700 2.395  10.692 0.128  5.752  -0.392 -0.392 10.692 -0.590 -0.392 4.542  10.694 -3.416 
0.053  9.064  10.731 -2.748 15.394 10.740 9.264  10.697 9.491  10.701 8.217  10.731 8.346  10.696 8.573  9.982  10.723 -0.379 5.371  5.791  10.702 -4.351 10.694 -4.316 10.708 -2.746 3.083  10.674 5.896  10.743 -0.588 -0.391 -0.391 11.435 -2.725 10.702 3.311  10.700 2.397  10.692 0.130  5.753  -0.391 -0.391 10.692 -0.588 -0.391 4.542  10.694 -3.414 
0.054  9.064  10.731 -2.746 15.394 10.740 9.265  10.697 9.492  10.701 8.218  10.731 8.347  10.696 8.574  9.982  10.723 -0.378 5.371  5.791  10.702 -4.348 10.694 -4.313 10.708 -2.745 3.084  10.674 5.898  10.744 -0.587 -0.391 -0.391 11.435 -2.724 10.702 3.311  10.700 2.398  10.692 0.131  5.753  -0.391 -0.391 10.692 -0.587 -0.391 4.543  10.695 -3.411 
0.055  9.065  10.731 -2.745 15.394 10.740 9.265  10.697 9.492  10.701 8.219  10.731 8.348  10.696 8.575  9.982  10.724 -0.376 5.372  5.791  10.703 -4.346 10.695 -4.310 10.708 -2.744 3.084  10.674 5.899  10.744 -0.586 -0.390 -0.390 11.435 -2.722 10.702 3.312  10.700 2.399  10.692 0.133  5.754  -0.390 -0.390 10.692 -0.586 -0.390 4.544  10.695 -3.409 
0.056  9.066  10.732 -2.744 15.394 10.740 9.266  10.698 9.493  10.702 8.219  10.731 8.349  10.696 8.576  9.982  10.724 -0.375 5.372  5.792  10.703 -4.343 10.695 -4.307 10.709 -2.742 3.085  10.674 5.901  10.744 -0.585 -0.389 -0.389 11.435 -2.720 10.702 3.313  10.700 2.400  10.692 0.134  5.755  -0.389 -0.389 10.693 -0.585 -0.389 4.544  10.695 -3.407 
0.057  9.067  10.732 -2.742 15.394 10.740 9.266  10.698 9.494  10.702 8.220  10.731 8.350  10.696 8.577  9.982  10.724 -0.374 5.372  5.792  10.703 -4.341 10.695 -4.304 10.709 -2.741 3.085  10.674 5.903  10.744 -0.583 -0.388 -0.388 11.435 -2.718 10.702 3.313  10.700 2.401  10.692 0.136  5.755  -0.388 -0.388 10.693 -0.583 -0.388 4.545  10.695 -3.404 
0.058  9.067  10.732 -2.741 15.394 10.741 9.267  10.698 9.494  10.702 8.221  10.731 8.351  10.696 8.579  9.982  10.724 -0.373 5.373  5.792  10.703 -4.338 10.695 -4.301 10.709 -2.739 3.086  10.674 5.905  10.744 -0.582 -0.387 -0.387 11.435 -2.716 10.702 3.314  10.701 2.403  10.693 0.137  5.756  -0.387 -0.387 10.693 -0.582 -0.387 4.546  10.695 -3.402 
0.059  9.068  10.732 -2.739 15.394 10.741 9.268  10.698 9.495  10.702 8.222  10.731 8.353  10.696 8.580  9.983  10.724 -0.372 5.373  5.793  10.703 -4.335 10.695 -4.298 10.709 -2.738 3.086  10.674 5.907  10.744 -0.581 -0.386 -0.386 11.435 -2.715 10.702 3.314  10.701 2.404  10.693 0.139  5.756  -0.386 -0.386 10.693 -0.581 -0.386 4.546  10.695 -3.400 
0.060  9.069  10.732 -2.738 15.394 10.741 9.268  10.698 9.495  10.702 8.222  10.731 8.354  10.697 8.581  9.983  10.724 -0.371 5.373  5.793  10.703 -4.333 10.695 -4.295 10.709 -2.736 3.087  10.674 5.909  10.744 -0.579 -0.385 -0.385 11.435 -2.713 10.703 3.315  10.701 2.405  10.693 0.140  5.757  -0.385 -0.385 10.693 -0.579 -0.385 4.547  10.695 -3.397 
0.061  9.070  10.732 -2.736 15.394 10.741 9.269  10.698 9.496  10.702 8.223  10.731 8.355  10.697 8.582  9.983  10.724 -0.370 5.374  5.793  10.703 -4.330 10.695 -4.292 10.709 -2.735 3.087  10.675 5.911  10.744 -0.578 -0.384 -0.384 11.435 -2.711 10.703 3.315  10.701 2.407  10.693 0.142  5.757  -0.384 -0.384 10.693 -0.578 -0.384 4.548  10.696 -3.395 
0.062  9.071  10.732 -2.735 15.394 10.741 9.270  10.698 9.497  10.702 8.224  10.731 8.356  10.697 8.583  9.983  10.724 -0.369 5.374  5.793  10.704 -4.327 10.695 -4.289 10.709 -2.733 3.088  10.675 5.913  10.745 -0.576 -0.383 -0.383 11.435 -2.709 10.703 3.316  10.701 2.408  10.693 0.144  5.758  -0.384 -0.384 10.693 -0.576 -0.383 4.548  10.696 -3.393 
0.063  9.071  10.732 -2.733 15.394 10.741 9.270  10.698 9.497  10.702 8.225  10.732 8.358  10.697 8.585  9.983  10.724 -0.368 5.374  5.794  10.704 -4.325 10.695 -4.285 10.709 -2.732 3.088  10.675 5.915  10.745 -0.575 -0.383 -0.383 11.435 -2.707 10.703 3.316  10.701 2.409  10.693 0.145  5.759  -0.383 -0.383 10.693 -0.575 -0.383 4.549  10.696 -3.390 
0.064  9.072  10.732 -2.732 15.394 10.741 9.271  10.698 9.498  10.703 8.226  10.732 8.359  10.697 8.586  9.984  10.724 -0.367 5.375  5.794  10.704 -4.322 10.695 -4.282 10.709 -2.730 3.089  10.675 5.917  10.745 -0.574 -0.382 -0.382 11.435 -2.705 10.703 3.317  10.701 2.411  10.693 0.147  5.759  -0.382 -0.382 10.694 -0.574 -0.382 4.550  10.696 -3.388 
0.065  9.073  10.733 -2.730 15.393 10.741 9.272  10.698 9.499  10.703 8.227  10.732 8.360  10.697 8.587  9.984  10.725 -0.365 5.375  5.794  10.704 -4.319 10.696 -4.279 10.709 -2.729 3.089  10.675 5.919  10.745 -0.572 -0.381 -0.381 11.435 -2.703 10.703 3.318  10.702 2.412  10.693 0.148  5.760  -0.381 -0.381 10.694 -0.572 -0.381 4.551  10.696 -3.385 
0.066  9.074  10.733 -2.729 15.393 10.741 9.272  10.698 9.499  10.703 8.227  10.732 8.362  10.697 8.589  9.984  10.725 -0.364 5.375  5.795  10.704 -4.316 10.696 -4.276 10.710 -2.727 3.090  10.675 5.921  10.745 -0.571 -0.380 -0.380 11.435 -2.702 10.703 3.318  10.702 2.413  10.694 0.150  5.761  -0.380 -0.380 10.694 -0.571 -0.380 4.551  10.696 -3.383 
0.067  9.075  10.733 -2.727 15.393 10.741 9.273  10.699 9.500  10.703 8.228  10.732 8.363  10.697 8.590  9.984  10.725 -0.363 5.376  5.795  10.704 -4.314 10.696 -4.273 10.710 -2.725 3.091  10.675 5.923  10.745 -0.569 -0.379 -0.379 11.435 -2.700 10.703 3.319  10.702 2.415  10.694 0.152  5.761  -0.379 -0.379 10.694 -0.569 -0.379 4.552  10.696 -3.380 
0.068  9.076  10.733 -2.725 15.393 10.742 9.274  10.699 9.501  10.703 8.229  10.732 8.364  10.697 8.591  9.985  10.725 -0.362 5.376  5.795  10.704 -4.311 10.696 -4.270 10.710 -2.724 3.091  10.675 5.925  10.745 -0.568 -0.378 -0.378 11.435 -2.698 10.704 3.319  10.702 2.416  10.694 0.153  5.762  -0.378 -0.378 10.694 -0.568 -0.378 4.553  10.697 -3.378 
0.069  9.077  10.733 -2.724 15.393 10.742 9.275  10.699 9.502  10.703 8.230  10.732 8.366  10.697 8.593  9.985  10.725 -0.361 5.377  5.796  10.705 -4.308 10.696 -4.266 10.710 -2.722 3.092  10.675 5.928  10.745 -0.566 -0.377 -0.377 11.435 -2.696 10.704 3.320  10.702 2.418  10.694 0.155  5.763  -0.377 -0.377 10.694 -0.566 -0.377 4.554  10.697 -3.376 
0.070  9.078  10.733 -2.722 15.393 10.742 9.275  10.699 9.502  10.703 8.231  10.732 8.367  10.698 8.594  9.985  10.725 -0.360 5.377  5.796  10.705 -4.305 10.696 -4.263 10.710 -2.720 3.092  10.676 5.930  10.746 -0.565 -0.376 -0.376 11.435 -2.694 10.704 3.321  10.702 2.419  10.694 0.157  5.763  -0.376 -0.376 10.694 -0.565 -0.376 4.554  10.697 -3.373 
0.071  9.079  10.733 -2.721 15.393 10.742 9.276  10.699 9.503  10.704 8.232  10.732 8.369  10.698 8.596  9.985  10.725 -0.358 5.377  5.796  10.705 -4.302 10.696 -4.260 10.710 -2.719 3.093  10.676 5.932  10.746 -0.563 -0.375 -0.375 11.435 -2.692 10.704 3.321  10.702 2.421  10.694 0.158  5.764  -0.375 -0.375 10.695 -0.563 -0.375 4.555  10.697 -3.371 
0.072  9.080  10.733 -2.719 15.393 10.742 9.277  10.699 9.504  10.704 8.233  10.733 8.370  10.698 8.597  9.985  10.725 -0.357 5.378  5.797  10.705 -4.299 10.696 -4.257 10.710 -2.717 3.094  10.676 5.934  10.746 -0.562 -0.374 -0.374 11.435 -2.690 10.704 3.322  10.703 2.422  10.694 0.160  5.765  -0.374 -0.374 10.695 -0.562 -0.374 4.556  10.697 -3.368 
0.073  9.081  10.734 -2.717 15.393 10.742 9.278  10.699 9.505  10.704 8.234  10.733 8.371  10.698 8.599  9.986  10.725 -0.356 5.378  5.797  10.705 -4.296 10.697 -4.253 10.710 -2.715 3.094  10.676 5.937  10.746 -0.560 -0.373 -0.373 11.435 -2.688 10.704 3.323  10.703 2.424  10.695 0.162  5.765  -0.373 -0.373 10.695 -0.560 -0.373 4.557  10.697 -3.365 
0.074  9.081  10.734 -2.715 15.393 10.742 9.278  10.699 9.505  10.704 8.235  10.733 8.373  10.698 8.600  9.986  10.726 -0.355 5.379  5.797  10.705 -4.293 10.697 -4.250 10.710 -2.714 3.095  10.676 5.939  10.746 -0.559 -0.372 -0.372 11.435 -2.686 10.704 3.323  10.703 2.426  10.695 0.164  5.766  -0.372 -0.372 10.695 -0.559 -0.372 4.558  10.698 -3.363 
0.075  9.082  10.734 -2.714 15.392 10.742 9.279  10.699 9.506  10.704 8.236  10.733 8.374  10.698 8.602  9.986  10.726 -0.354 5.379  5.798  10.706 -4.290 10.697 -4.247 10.711 -2.712 3.096  10.676 5.942  10.746 -0.557 -0.371 -0.371 11.435 -2.683 10.705 3.324  10.703 2.427  10.695 0.165  5.767  -0.371 -0.371 10.695 -0.557 -0.371 4.559  10.698 -3.360 
0.076  9.083  10.734 -2.712 15.392 10.742 9.280  10.700 9.507  10.704 8.237  10.733 8.376  10.698 8.603  9.986  10.726 -0.352 5.379  5.798  10.706 -4.287 10.697 -4.243 10.711 -2.710 3.096  10.676 5.944  10.746 -0.556 -0.370 -0.370 11.435 -2.681 10.705 3.325  10.703 2.429  10.695 0.167  5.768  -0.370 -0.370 10.695 -0.555 -0.370 4.559  10.698 -3.358 
0.077  9.084  10.734 -2.710 15.392 10.743 9.281  10.700 9.508  10.704 8.238  10.733 8.378  10.698 8.605  9.987  10.726 -0.351 5.380  5.799  10.706 -4.284 10.697 -4.240 10.711 -2.708 3.097  10.676 5.946  10.747 -0.554 -0.369 -0.369 11.435 -2.679 10.705 3.326  10.703 2.430  10.695 0.169  5.768  -0.369 -0.369 10.696 -0.554 -0.369 4.560  10.698 -3.355 
0.078  9.086  10.734 -2.708 15.392 10.743 9.282  10.700 9.509  10.705 8.239  10.733 8.379  10.698 8.606  9.987  10.726 -0.350 5.380  5.799  10.706 -4.281 10.697 -4.237 10.711 -2.707 3.098  10.676 5.949  10.747 -0.552 -0.368 -0.368 11.435 -2.677 10.705 3.326  10.704 2.432  10.695 0.171  5.769  -0.368 -0.368 10.696 -0.552 -0.368 4.561  10.698 -3.353 
0.079  9.087  10.734 -2.707 15.392 10.743 9.282  10.700 9.509  10.705 8.240  10.733 8.381  10.699 8.608  9.987  10.726 -0.349 5.381  5.799  10.706 -4.278 10.697 -4.233 10.711 -2.705 3.098  10.677 5.951  10.747 -0.551 -0.367 -0.367 11.435 -2.675 10.705 3.327  10.704 2.434  10.696 0.173  5.770  -0.367 -0.367 10.696 -0.551 -0.367 4.562  10.699 -3.350 
0.080  9.088  10.735 -2.705 15.392 10.743 9.283  10.700 9.510  10.705 8.241  10.734 8.382  10.699 8.609  9.988  10.726 -0.347 5.381  5.800  10.706 -4.275 10.697 -4.230 10.711 -2.703 3.099  10.677 5.954  10.747 -0.549 -0.365 -0.365 11.435 -2.673 10.705 3.328  10.704 2.436  10.696 0.174  5.771  -0.365 -0.366 10.696 -0.549 -0.365 4.563  10.699 -3.347 
0.081  9.089  10.735 -2.703 15.392 10.743 9.284  10.700 9.511  10.705 8.242  10.734 8.384  10.699 8.611  9.988  10.726 -0.346 5.382  5.800  10.707 -4.272 10.698 -4.227 10.711 -2.701 3.100  10.677 5.957  10.747 -0.547 -0.364 -0.364 11.435 -2.671 10.706 3.329  10.704 2.437  10.696 0.176  5.771  -0.364 -0.364 10.696 -0.547 -0.364 4.564  10.699 -3.345 
0.082  9.090  10.735 -2.701 15.392 10.743 9.285  10.700 9.512  10.705 8.243  10.734 8.386  10.699 8.613  9.988  10.727 -0.345 5.382  5.801  10.707 -4.268 10.698 -4.223 10.711 -2.699 3.101  10.677 5.959  10.747 -0.546 -0.363 -0.363 11.436 -2.669 10.706 3.329  10.704 2.439  10.696 0.178  5.772  -0.363 -0.363 10.696 -0.546 -0.363 4.565  10.699 -3.342 
0.083  9.091  10.735 -2.699 15.392 10.743 9.286  10.700 9.513  10.705 8.244  10.734 8.387  10.699 8.614  9.988  10.727 -0.344 5.382  5.801  10.707 -4.265 10.698 -4.220 10.711 -2.697 3.101  10.677 5.962  10.748 -0.544 -0.362 -0.362 11.436 -2.666 10.706 3.330  10.705 2.441  10.696 0.180  5.773  -0.362 -0.362 10.697 -0.544 -0.362 4.566  10.699 -3.339 
0.084  9.092  10.735 -2.697 15.391 10.743 9.287  10.701 9.514  10.706 8.245  10.734 8.389  10.699 8.616  9.989  10.727 -0.342 5.383  5.801  10.707 -4.262 10.698 -4.216 10.712 -2.695 3.102  10.677 5.965  10.748 -0.542 -0.361 -0.361 11.436 -2.664 10.706 3.331  10.705 2.443  10.696 0.182  5.774  -0.361 -0.361 10.697 -0.542 -0.361 4.567  10.699 -3.337 
0.085  9.093  10.735 -2.695 15.391 10.744 9.288  10.701 9.515  10.706 8.246  10.734 8.391  10.699 8.618  9.989  10.727 -0.341 5.383  5.802  10.707 -4.259 10.698 -4.213 10.712 -2.693 3.103  10.677 5.967  10.748 -0.541 -0.360 -0.360 11.436 -2.662 10.706 3.332  10.705 2.444  10.697 0.184  5.775  -0.360 -0.360 10.697 -0.540 -0.360 4.568  10.700 -3.334 
0.086  9.094  10.735 -2.693 15.391 10.744 9.289  10.701 9.516  10.706 8.247  10.734 8.392  10.699 8.619  9.989  10.727 -0.340 5.384  5.802  10.708 -4.255 10.698 -4.209 10.712 -2.691 3.104  10.678 5.970  10.748 -0.539 -0.359 -0.359 11.436 -2.660 10.706 3.332  10.705 2.446  10.697 0.186  5.775  -0.359 -0.359 10.697 -0.539 -0.359 4.569  10.700 -3.331 
0.087  9.095  10.736 -2.692 15.391 10.744 9.290  10.701 9.516  10.706 8.248  10.734 8.394  10.700 8.621  9.989  10.727 -0.338 5.384  5.803  10.708 -4.252 10.698 -4.206 10.712 -2.690 3.104  10.678 5.973  10.748 -0.537 -0.358 -0.358 11.436 -2.657 10.707 3.333  10.705 2.448  10.697 0.188  5.776  -0.358 -0.358 10.697 -0.537 -0.358 4.570  10.700 -3.328 
0.088  9.097  10.736 -2.690 15.391 10.744 9.291  10.701 9.517  10.706 8.250  10.735 8.396  10.700 8.623  9.990  10.727 -0.337 5.385  5.803  10.708 -4.249 10.699 -4.202 10.712 -2.688 3.105  10.678 5.976  10.748 -0.535 -0.357 -0.357 11.436 -2.655 10.707 3.334  10.706 2.450  10.697 0.189  5.777  -0.357 -0.357 10.698 -0.535 -0.357 4.571  10.700 -3.326 
0.089  9.098  10.736 -2.688 15.391 10.744 9.291  10.701 9.518  10.707 8.251  10.735 8.398  10.700 8.625  9.990  10.728 -0.336 5.385  5.804  10.708 -4.245 10.699 -4.198 10.712 -2.686 3.106  10.678 5.978  10.749 -0.534 -0.355 -0.355 11.436 -2.653 10.707 3.335  10.706 2.452  10.697 0.191  5.778  -0.355 -0.355 10.698 -0.533 -0.355 4.572  10.700 -3.323 
0.090  9.099  10.736 -2.686 15.391 10.744 9.292  10.701 9.519  10.707 8.252  10.735 8.400  10.700 8.626  9.990  10.728 -0.334 5.386  5.804  10.708 -4.242 10.699 -4.195 10.712 -2.684 3.107  10.678 5.981  10.749 -0.532 -0.354 -0.354 11.436 -2.651 10.707 3.336  10.706 2.454  10.697 0.193  5.779  -0.354 -0.354 10.698 -0.532 -0.354 4.573  10.701 -3.320 
0.091  9.100  10.736 -2.684 15.391 10.744 9.293  10.701 9.520  10.707 8.253  10.735 8.401  10.700 8.628  9.991  10.728 -0.333 5.386  5.804  10.709 -4.239 10.699 -4.191 10.713 -2.682 3.107  10.678 5.984  10.749 -0.530 -0.353 -0.353 11.436 -2.648 10.707 3.337  10.706 2.456  10.698 0.195  5.780  -0.353 -0.353 10.698 -0.530 -0.353 4.574  10.701 -3.317 
0.092  9.101  10.736 -2.682 15.391 10.744 9.294  10.702 9.521  10.707 8.254  10.735 8.403  10.700 8.630  9.991  10.728 -0.332 5.387  5.805  10.709 -4.235 10.699 -4.188 10.713 -2.680 3.108  10.678 5.987  10.749 -0.528 -0.352 -0.352 11.436 -2.646 10.707 3.337  10.706 2.458  10.698 0.197  5.781  -0.352 -0.352 10.698 -0.528 -0.352 4.575  10.701 -3.315 
0.093  9.102  10.737 -2.680 15.390 10.745 9.295  10.702 9.522  10.707 8.255  10.735 8.405  10.700 8.632  9.991  10.728 -0.330 5.387  5.805  10.709 -4.232 10.699 -4.184 10.713 -2.677 3.109  10.679 5.990  10.749 -0.526 -0.351 -0.351 11.436 -2.644 10.708 3.338  10.707 2.460  10.698 0.199  5.782  -0.351 -0.351 10.699 -0.526 -0.351 4.576  10.701 -3.312 
0.094  9.104  10.737 -2.677 15.390 10.745 9.296  10.702 9.523  10.708 8.257  10.736 8.407  10.701 8.634  9.992  10.728 -0.329 5.388  5.806  10.709 -4.228 10.699 -4.180 10.713 -2.675 3.110  10.679 5.993  10.749 -0.524 -0.349 -0.349 11.436 -2.641 10.708 3.339  10.707 2.462  10.698 0.201  5.783  -0.349 -0.350 10.699 -0.524 -0.349 4.577  10.702 -3.309 
0.095  9.105  10.737 -2.675 15.390 10.745 9.297  10.702 9.524  10.708 8.258  10.736 8.409  10.701 8.636  9.992  10.728 -0.328 5.388  5.806  10.709 -4.225 10.700 -4.177 10.713 -2.673 3.111  10.679 5.996  10.750 -0.523 -0.348 -0.348 11.436 -2.639 10.708 3.340  10.707 2.464  10.698 0.203  5.783  -0.348 -0.348 10.699 -0.522 -0.348 4.578  10.702 -3.306 
0.096  9.106  10.737 -2.673 15.390 10.745 9.298  10.702 9.525  10.708 8.259  10.736 8.411  10.701 8.638  9.992  10.729 -0.326 5.389  5.807  10.710 -4.221 10.700 -4.173 10.713 -2.671 3.112  10.679 5.999  10.750 -0.521 -0.347 -0.347 11.436 -2.636 10.708 3.341  10.707 2.466  10.699 0.205  5.784  -0.347 -0.347 10.699 -0.521 -0.347 4.579  10.702 -3.303 
0.097  9.107  10.737 -2.671 15.390 10.745 9.299  10.702 9.526  10.708 8.260  10.736 8.413  10.701 8.640  9.993  10.729 -0.325 5.389  5.807  10.710 -4.218 10.700 -4.169 10.713 -2.669 3.112  10.679 6.002  10.750 -0.519 -0.346 -0.346 11.436 -2.634 10.708 3.342  10.707 2.468  10.699 0.207  5.785  -0.346 -0.346 10.699 -0.519 -0.346 4.580  10.702 -3.300 
0.098  9.109  10.737 -2.669 15.390 10.745 9.300  10.702 9.527  10.708 8.262  10.736 8.415  10.701 8.642  9.993  10.729 -0.323 5.390  5.808  10.710 -4.214 10.700 -4.165 10.714 -2.667 3.113  10.679 6.005  10.750 -0.517 -0.345 -0.345 11.436 -2.632 10.709 3.343  10.708 2.470  10.699 0.209  5.786  -0.345 -0.345 10.700 -0.517 -0.345 4.581  10.702 -3.297 
0.099  9.110  10.738 -2.667 15.390 10.746 9.301  10.703 9.528  10.709 8.263  10.736 8.417  10.701 8.644  9.993  10.729 -0.322 5.390  5.808  10.710 -4.210 10.700 -4.162 10.714 -2.665 3.114  10.680 6.009  10.750 -0.515 -0.343 -0.343 11.436 -2.629 10.709 3.344  10.708 2.472  10.699 0.211  5.787  -0.343 -0.343 10.700 -0.515 -0.343 4.583  10.703 -3.295 
0.100  9.111  10.738 -2.665 15.389 10.746 9.303  10.703 9.529  10.709 8.264  10.736 8.419  10.701 8.646  9.994  10.729 -0.321 5.391  5.809  10.710 -4.207 10.700 -4.158 10.714 -2.663 3.115  10.680 6.012  10.751 -0.513 -0.342 -0.342 11.436 -2.627 10.709 3.345  10.708 2.474  10.699 0.213  5.788  -0.342 -0.342 10.700 -0.513 -0.342 4.584  10.703 -3.292 
0.101  9.113  10.738 -2.663 15.389 10.746 9.304  10.703 9.530  10.709 8.266  10.737 8.421  10.702 8.648  9.994  10.729 -0.319 5.392  5.809  10.711 -4.203 10.701 -4.154 10.714 -2.660 3.116  10.680 6.015  10.751 -0.511 -0.341 -0.341 11.436 -2.624 10.709 3.346  10.708 2.476  10.700 0.215  5.789  -0.341 -0.341 10.700 -0.511 -0.341 4.585  10.703 -3.289 
0.102  9.114  10.738 -2.660 15.389 10.746 9.305  10.703 9.531  10.709 8.267  10.737 8.423  10.702 8.650  9.994  10.730 -0.318 5.392  5.810  10.711 -4.199 10.701 -4.150 10.714 -2.658 3.117  10.680 6.018  10.751 -0.509 -0.339 -0.339 11.436 -2.622 10.709 3.346  10.708 2.478  10.700 0.217  5.790  -0.340 -0.340 10.700 -0.509 -0.339 4.586  10.703 -3.286 
0.103  9.115  10.738 -2.658 15.389 10.746 9.306  10.703 9.532  10.709 8.268  10.737 8.425  10.702 8.652  9.995  10.730 -0.316 5.393  5.810  10.711 -4.196 10.701 -4.146 10.714 -2.656 3.118  10.680 6.021  10.751 -0.507 -0.338 -0.338 11.436 -2.619 10.710 3.347  10.709 2.480  10.700 0.220  5.791  -0.338 -0.338 10.701 -0.507 -0.338 4.587  10.704 -3.283 
0.104  9.117  10.739 -2.656 15.389 10.746 9.307  10.703 9.534  10.710 8.270  10.737 8.427  10.702 8.654  9.995  10.730 -0.315 5.393  5.811  10.711 -4.192 10.701 -4.142 10.714 -2.654 3.119  10.680 6.025  10.751 -0.505 -0.337 -0.337 11.436 -2.617 10.710 3.348  10.709 2.483  10.700 0.222  5.792  -0.337 -0.337 10.701 -0.505 -0.337 4.588  10.704 -3.280 
0.105  9.118  10.739 -2.654 15.389 10.746 9.308  10.704 9.535  10.710 8.271  10.737 8.429  10.702 8.656  9.995  10.730 -0.313 5.394  5.811  10.712 -4.188 10.701 -4.138 10.715 -2.651 3.120  10.681 6.028  10.752 -0.503 -0.336 -0.336 11.437 -2.614 10.710 3.349  10.709 2.485  10.700 0.224  5.793  -0.336 -0.336 10.701 -0.503 -0.336 4.589  10.704 -3.277 
0.106  9.119  10.739 -2.651 15.389 10.747 9.309  10.704 9.536  10.710 8.272  10.738 8.431  10.702 8.658  9.996  10.730 -0.312 5.394  5.812  10.712 -4.184 10.701 -4.135 10.715 -2.649 3.121  10.681 6.031  10.752 -0.501 -0.334 -0.334 11.437 -2.612 10.710 3.350  10.709 2.487  10.701 0.226  5.794  -0.334 -0.334 10.701 -0.501 -0.334 4.591  10.704 -3.274 
0.107  9.121  10.739 -2.649 15.388 10.747 9.310  10.704 9.537  10.710 8.274  10.738 8.433  10.703 8.660  9.996  10.730 -0.310 5.395  5.812  10.712 -4.181 10.702 -4.131 10.715 -2.647 3.122  10.681 6.035  10.752 -0.499 -0.333 -0.333 11.437 -2.609 10.710 3.351  10.710 2.489  10.701 0.228  5.795  -0.333 -0.333 10.702 -0.499 -0.333 4.592  10.705 -3.271 
0.108  9.122  10.739 -2.647 15.388 10.747 9.311  10.704 9.538  10.710 8.275  10.738 8.435  10.703 8.662  9.996  10.731 -0.309 5.396  5.813  10.712 -4.177 10.702 -4.127 10.715 -2.645 3.122  10.681 6.038  10.752 -0.497 -0.332 -0.332 11.437 -2.606 10.711 3.352  10.710 2.492  10.701 0.230  5.796  -0.332 -0.332 10.702 -0.497 -0.332 4.593  10.705 -3.268 
0.109  9.124  10.740 -2.644 15.388 10.747 9.313  10.704 9.539  10.711 8.277  10.738 8.438  10.703 8.664  9.997  10.731 -0.308 5.396  5.813  10.713 -4.173 10.702 -4.123 10.715 -2.642 3.123  10.681 6.042  10.752 -0.495 -0.330 -0.330 11.437 -2.604 10.711 3.353  10.710 2.494  10.701 0.232  5.797  -0.330 -0.330 10.702 -0.495 -0.330 4.594  10.705 -3.265 
0.110  9.125  10.740 -2.642 15.388 10.747 9.314  10.704 9.540  10.711 8.278  10.738 8.440  10.703 8.666  9.997  10.731 -0.306 5.397  5.814  10.713 -4.169 10.702 -4.119 10.715 -2.640 3.124  10.681 6.045  10.753 -0.493 -0.329 -0.329 11.437 -2.601 10.711 3.354  10.710 2.496  10.701 0.234  5.798  -0.329 -0.329 10.702 -0.493 -0.329 4.596  10.705 -3.262 
0.111  9.127  10.740 -2.640 15.388 10.747 9.315  10.704 9.541  10.711 8.279  10.738 8.442  10.703 8.669  9.997  10.731 -0.305 5.397  5.815  10.713 -4.165 10.702 -4.115 10.716 -2.637 3.125  10.682 6.049  10.753 -0.491 -0.328 -0.328 11.437 -2.599 10.711 3.355  10.711 2.499  10.702 0.237  5.799  -0.328 -0.328 10.702 -0.491 -0.328 4.597  10.706 -3.258 
0.112  9.128  10.740 -2.637 15.388 10.748 9.316  10.705 9.543  10.711 8.281  10.739 8.444  10.703 8.671  9.998  10.731 -0.303 5.398  5.815  10.713 -4.161 10.702 -4.111 10.716 -2.635 3.126  10.682 6.052  10.753 -0.489 -0.326 -0.326 11.437 -2.596 10.711 3.356  10.711 2.501  10.702 0.239  5.801  -0.326 -0.326 10.703 -0.489 -0.326 4.598  10.706 -3.255 
0.113  9.129  10.740 -2.635 15.387 10.748 9.317  10.705 9.544  10.712 8.282  10.739 8.446  10.704 8.673  9.998  10.731 -0.301 5.399  5.816  10.714 -4.157 10.703 -4.107 10.716 -2.633 3.127  10.682 6.056  10.753 -0.487 -0.325 -0.325 11.437 -2.593 10.712 3.357  10.711 2.503  10.702 0.241  5.802  -0.325 -0.325 10.703 -0.486 -0.325 4.599  10.706 -3.252 
0.114  9.131  10.741 -2.632 15.387 10.748 9.318  10.705 9.545  10.712 8.284  10.739 8.449  10.704 8.675  9.998  10.732 -0.300 5.399  5.816  10.714 -4.153 10.703 -4.103 10.716 -2.630 3.128  10.682 6.059  10.753 -0.484 -0.323 -0.323 11.437 -2.591 10.712 3.358  10.711 2.506  10.702 0.243  5.803  -0.323 -0.324 10.703 -0.484 -0.323 4.601  10.706 -3.249 
0.115  9.132  10.741 -2.630 15.387 10.748 9.320  10.705 9.546  10.712 8.285  10.739 8.451  10.704 8.678  9.999  10.732 -0.298 5.400  5.817  10.714 -4.149 10.703 -4.098 10.716 -2.628 3.129  10.682 6.063  10.754 -0.482 -0.322 -0.322 11.437 -2.588 10.712 3.360  10.712 2.508  10.703 0.245  5.804  -0.322 -0.322 10.703 -0.482 -0.322 4.602  10.707 -3.246 
0.116  9.134  10.741 -2.628 15.387 10.748 9.321  10.705 9.547  10.712 8.287  10.739 8.453  10.704 8.680  9.999  10.732 -0.297 5.400  5.817  10.714 -4.145 10.703 -4.094 10.716 -2.625 3.130  10.683 6.067  10.754 -0.480 -0.321 -0.321 11.437 -2.585 10.712 3.361  10.712 2.510  10.703 0.247  5.805  -0.321 -0.321 10.704 -0.480 -0.321 4.603  10.707 -3.243 
0.117  9.135  10.741 -2.625 15.387 10.748 9.322  10.706 9.549  10.712 8.288  10.739 8.456  10.704 8.682  10.000 10.732 -0.295 5.401  5.818  10.715 -4.141 10.703 -4.090 10.717 -2.623 3.131  10.683 6.070  10.754 -0.478 -0.319 -0.319 11.437 -2.582 10.713 3.362  10.712 2.513  10.703 0.250  5.806  -0.319 -0.319 10.704 -0.478 -0.319 4.605  10.707 -3.240 
0.118  9.137  10.741 -2.623 15.387 10.749 9.323  10.706 9.550  10.713 8.290  10.740 8.458  10.704 8.685  10.000 10.732 -0.294 5.402  5.818  10.715 -4.137 10.704 -4.086 10.717 -2.620 3.132  10.683 6.074  10.754 -0.476 -0.318 -0.318 11.437 -2.580 10.713 3.363  10.712 2.515  10.703 0.252  5.807  -0.318 -0.318 10.704 -0.476 -0.318 4.606  10.707 -3.236 
0.119  9.139  10.742 -2.620 15.387 10.749 9.325  10.706 9.551  10.713 8.291  10.740 8.460  10.705 8.687  10.000 10.732 -0.292 5.402  5.819  10.715 -4.133 10.704 -4.082 10.717 -2.618 3.134  10.683 6.078  10.755 -0.474 -0.316 -0.316 11.437 -2.577 10.713 3.364  10.713 2.518  10.704 0.254  5.808  -0.316 -0.316 10.704 -0.473 -0.316 4.607  10.708 -3.233 
0.120  9.140  10.742 -2.618 15.386 10.749 9.326  10.706 9.552  10.713 8.293  10.740 8.463  10.705 8.689  10.001 10.733 -0.291 5.403  5.820  10.715 -4.129 10.704 -4.078 10.717 -2.615 3.135  10.683 6.082  10.755 -0.471 -0.315 -0.315 11.437 -2.574 10.713 3.365  10.713 2.520  10.704 0.256  5.810  -0.315 -0.315 10.705 -0.471 -0.315 4.609  10.708 -3.230 
0.121  9.142  10.742 -2.615 15.386 10.749 9.327  10.706 9.554  10.713 8.294  10.740 8.465  10.705 8.692  10.001 10.733 -0.289 5.404  5.820  10.716 -4.125 10.704 -4.073 10.717 -2.613 3.136  10.683 6.085  10.755 -0.469 -0.313 -0.313 11.437 -2.571 10.714 3.366  10.713 2.523  10.704 0.259  5.811  -0.314 -0.314 10.705 -0.469 -0.314 4.610  10.708 -3.227 
0.122  9.143  10.742 -2.613 15.386 10.749 9.328  10.706 9.555  10.714 8.296  10.740 8.468  10.705 8.694  10.002 10.733 -0.287 5.404  5.821  10.716 -4.120 10.704 -4.069 10.718 -2.610 3.137  10.684 6.089  10.755 -0.467 -0.312 -0.312 11.437 -2.568 10.714 3.367  10.713 2.525  10.704 0.261  5.812  -0.312 -0.312 10.705 -0.467 -0.312 4.611  10.709 -3.223 
0.123  9.145  10.742 -2.610 15.386 10.750 9.330  10.707 9.556  10.714 8.298  10.741 8.470  10.705 8.696  10.002 10.733 -0.286 5.405  5.821  10.716 -4.116 10.705 -4.065 10.718 -2.608 3.138  10.684 6.093  10.755 -0.465 -0.311 -0.311 11.437 -2.566 10.714 3.368  10.714 2.528  10.704 0.263  5.813  -0.311 -0.311 10.705 -0.464 -0.311 4.613  10.709 -3.220 
0.124  9.146  10.743 -2.607 15.386 10.750 9.331  10.707 9.557  10.714 8.299  10.741 8.472  10.705 8.699  10.002 10.733 -0.284 5.406  5.822  10.716 -4.112 10.705 -4.061 10.718 -2.605 3.139  10.684 6.097  10.756 -0.462 -0.309 -0.309 11.437 -2.563 10.714 3.369  10.714 2.530  10.705 0.266  5.814  -0.309 -0.309 10.706 -0.462 -0.309 4.614  10.709 -3.217 
0.125  9.148  10.743 -2.605 15.385 10.750 9.332  10.707 9.559  10.714 8.301  10.741 8.475  10.706 8.701  10.003 10.734 -0.283 5.406  5.823  10.717 -4.108 10.705 -4.056 10.718 -2.602 3.140  10.684 6.101  10.756 -0.460 -0.308 -0.308 11.438 -2.560 10.715 3.371  10.714 2.533  10.705 0.268  5.816  -0.308 -0.308 10.706 -0.460 -0.308 4.616  10.709 -3.214 
0.126  9.150  10.743 -2.602 15.385 10.750 9.334  10.707 9.560  10.715 8.302  10.741 8.477  10.706 8.704  10.003 10.734 -0.281 5.407  5.823  10.717 -4.103 10.705 -4.052 10.718 -2.600 3.141  10.684 6.105  10.756 -0.458 -0.306 -0.306 11.438 -2.557 10.715 3.372  10.714 2.536  10.705 0.270  5.817  -0.306 -0.306 10.706 -0.457 -0.306 4.617  10.710 -3.210 
0.127  9.151  10.743 -2.599 15.385 10.750 9.335  10.707 9.561  10.715 8.304  10.741 8.480  10.706 8.706  10.004 10.734 -0.279 5.408  5.824  10.717 -4.099 10.705 -4.048 10.718 -2.597 3.142  10.685 6.109  10.756 -0.455 -0.305 -0.305 11.438 -2.554 10.715 3.373  10.715 2.538  10.705 0.273  5.818  -0.305 -0.305 10.706 -0.455 -0.305 4.618  10.710 -3.207 
0.128  9.153  10.744 -2.597 15.385 10.750 9.336  10.707 9.563  10.715 8.306  10.742 8.482  10.706 8.709  10.004 10.734 -0.278 5.408  5.825  10.717 -4.095 10.706 -4.043 10.719 -2.595 3.143  10.685 6.113  10.757 -0.453 -0.303 -0.303 11.438 -2.551 10.715 3.374  10.715 2.541  10.706 0.275  5.819  -0.303 -0.303 10.707 -0.453 -0.303 4.620  10.710 -3.204 
0.129  9.155  10.744 -2.594 15.385 10.751 9.338  10.708 9.564  10.715 8.307  10.742 8.485  10.706 8.711  10.004 10.734 -0.276 5.409  5.825  10.718 -4.090 10.706 -4.039 10.719 -2.592 3.144  10.685 6.117  10.757 -0.451 -0.302 -0.302 11.438 -2.548 10.715 3.375  10.715 2.544  10.706 0.277  5.820  -0.302 -0.302 10.707 -0.450 -0.302 4.621  10.711 -3.200 
0.130  9.156  10.744 -2.591 15.385 10.751 9.339  10.708 9.565  10.716 8.309  10.742 8.487  10.707 8.714  10.005 10.735 -0.274 5.410  5.826  10.718 -4.086 10.706 -4.035 10.719 -2.589 3.146  10.685 6.121  10.757 -0.448 -0.300 -0.300 11.438 -2.545 10.716 3.376  10.716 2.546  10.706 0.280  5.822  -0.300 -0.300 10.707 -0.448 -0.300 4.623  10.711 -3.197 
0.131  9.158  10.744 -2.589 15.384 10.751 9.340  10.708 9.567  10.716 8.311  10.742 8.490  10.707 8.716  10.005 10.735 -0.273 5.411  5.826  10.718 -4.081 10.706 -4.030 10.719 -2.586 3.147  10.685 6.125  10.757 -0.446 -0.298 -0.298 11.438 -2.542 10.716 3.378  10.716 2.549  10.706 0.282  5.823  -0.299 -0.299 10.708 -0.446 -0.299 4.624  10.711 -3.193 
0.132  9.160  10.744 -2.586 15.384 10.751 9.342  10.708 9.568  10.716 8.312  10.742 8.493  10.707 8.719  10.006 10.735 -0.271 5.411  5.827  10.719 -4.077 10.706 -4.026 10.719 -2.584 3.148  10.686 6.129  10.758 -0.443 -0.297 -0.297 11.438 -2.539 10.716 3.379  10.716 2.552  10.707 0.284  5.824  -0.297 -0.297 10.708 -0.443 -0.297 4.626  10.711 -3.190 
0.133  9.161  10.745 -2.583 15.384 10.751 9.343  10.708 9.569  10.717 8.314  10.743 8.495  10.707 8.722  10.006 10.735 -0.269 5.412  5.828  10.719 -4.073 10.707 -4.021 10.720 -2.581 3.149  10.686 6.133  10.758 -0.441 -0.295 -0.295 11.438 -2.536 10.717 3.380  10.716 2.554  10.707 0.287  5.826  -0.295 -0.296 10.708 -0.441 -0.295 4.627  10.712 -3.187 
0.134  9.163  10.745 -2.580 15.384 10.752 9.345  10.709 9.571  10.717 8.316  10.743 8.498  10.707 8.724  10.007 10.735 -0.268 5.413  5.828  10.719 -4.068 10.707 -4.017 10.720 -2.578 3.150  10.686 6.138  10.758 -0.439 -0.294 -0.294 11.438 -2.533 10.717 3.381  10.717 2.557  10.707 0.289  5.827  -0.294 -0.294 10.708 -0.438 -0.294 4.629  10.712 -3.183 
0.135  9.165  10.745 -2.578 15.384 10.752 9.346  10.709 9.572  10.717 8.318  10.743 8.501  10.708 8.727  10.007 10.736 -0.266 5.413  5.829  10.719 -4.064 10.707 -4.012 10.720 -2.575 3.151  10.686 6.142  10.758 -0.436 -0.292 -0.292 11.438 -2.530 10.717 3.383  10.717 2.560  10.708 0.292  5.828  -0.292 -0.292 10.709 -0.436 -0.292 4.630  10.712 -3.180 
0.136  9.166  10.745 -2.575 15.383 10.752 9.347  10.709 9.574  10.717 8.319  10.743 8.503  10.708 8.730  10.007 10.736 -0.264 5.414  5.830  10.720 -4.059 10.707 -4.008 10.720 -2.573 3.153  10.687 6.146  10.759 -0.434 -0.291 -0.291 11.438 -2.527 10.717 3.384  10.717 2.563  10.708 0.294  5.829  -0.291 -0.291 10.709 -0.433 -0.291 4.632  10.713 -3.176 
0.137  9.168  10.746 -2.572 15.383 10.752 9.349  10.709 9.575  10.718 8.321  10.744 8.506  10.708 8.732  10.008 10.736 -0.263 5.415  5.830  10.720 -4.054 10.707 -4.003 10.720 -2.570 3.154  10.687 6.150  10.759 -0.431 -0.289 -0.289 11.438 -2.524 10.718 3.385  10.718 2.565  10.708 0.296  5.831  -0.289 -0.289 10.709 -0.431 -0.289 4.633  10.713 -3.173 
0.138  9.170  10.746 -2.569 15.383 10.752 9.350  10.709 9.576  10.718 8.323  10.744 8.509  10.708 8.735  10.008 10.736 -0.261 5.416  5.831  10.720 -4.050 10.708 -3.999 10.721 -2.567 3.155  10.687 6.155  10.759 -0.429 -0.287 -0.287 11.438 -2.521 10.718 3.386  10.718 2.568  10.708 0.299  5.832  -0.288 -0.288 10.710 -0.429 -0.287 4.635  10.713 -3.169 
0.139  9.172  10.746 -2.566 15.383 10.753 9.352  10.710 9.578  10.718 8.325  10.744 8.511  10.708 8.738  10.009 10.737 -0.259 5.416  5.832  10.721 -4.045 10.708 -3.994 10.721 -2.564 3.156  10.687 6.159  10.759 -0.426 -0.286 -0.286 11.438 -2.518 10.718 3.388  10.718 2.571  10.709 0.301  5.833  -0.286 -0.286 10.710 -0.426 -0.286 4.636  10.714 -3.166 
0.140  9.174  10.746 -2.563 15.383 10.753 9.353  10.710 9.579  10.718 8.326  10.744 8.514  10.709 8.740  10.009 10.737 -0.257 5.417  5.832  10.721 -4.041 10.708 -3.990 10.721 -2.561 3.157  10.687 6.163  10.760 -0.424 -0.284 -0.284 11.438 -2.515 10.718 3.389  10.719 2.574  10.709 0.304  5.835  -0.284 -0.284 10.710 -0.424 -0.284 4.638  10.714 -3.162 
0.141  9.175  10.747 -2.561 15.382 10.753 9.355  10.710 9.581  10.719 8.328  10.744 8.517  10.709 8.743  10.010 10.737 -0.256 5.418  5.833  10.721 -4.036 10.708 -3.985 10.721 -2.558 3.159  10.688 6.168  10.760 -0.421 -0.283 -0.283 11.438 -2.512 10.719 3.390  10.719 2.577  10.709 0.306  5.836  -0.283 -0.283 10.710 -0.421 -0.283 4.640  10.714 -3.159 
0.142  9.177  10.747 -2.558 15.382 10.753 9.356  10.710 9.582  10.719 8.330  10.745 8.520  10.709 8.746  10.010 10.737 -0.254 5.419  5.834  10.722 -4.031 10.709 -3.980 10.721 -2.555 3.160  10.688 6.172  10.760 -0.419 -0.281 -0.281 11.438 -2.509 10.719 3.391  10.719 2.580  10.709 0.309  5.837  -0.281 -0.281 10.711 -0.418 -0.281 4.641  10.715 -3.155 
0.143  9.179  10.747 -2.555 15.382 10.753 9.358  10.710 9.584  10.719 8.332  10.745 8.522  10.709 8.749  10.011 10.737 -0.252 5.420  5.834  10.722 -4.027 10.709 -3.976 10.722 -2.552 3.161  10.688 6.176  10.760 -0.416 -0.279 -0.279 11.439 -2.505 10.719 3.393  10.719 2.583  10.710 0.311  5.839  -0.279 -0.279 10.711 -0.416 -0.279 4.643  10.715 -3.152 
0.144  9.181  10.747 -2.552 15.382 10.754 9.359  10.711 9.585  10.720 8.334  10.745 8.525  10.709 8.751  10.011 10.738 -0.250 5.420  5.835  10.722 -4.022 10.709 -3.971 10.722 -2.550 3.162  10.688 6.181  10.761 -0.414 -0.278 -0.278 11.439 -2.502 10.719 3.394  10.720 2.585  10.710 0.314  5.840  -0.278 -0.278 10.711 -0.413 -0.278 4.644  10.715 -3.148 
0.145  9.183  10.748 -2.549 15.382 10.754 9.361  10.711 9.587  10.720 8.336  10.745 8.528  10.710 8.754  10.011 10.738 -0.248 5.421  5.836  10.722 -4.017 10.709 -3.966 10.722 -2.547 3.164  10.689 6.185  10.761 -0.411 -0.276 -0.276 11.439 -2.499 10.720 3.395  10.720 2.588  10.710 0.316  5.842  -0.276 -0.276 10.712 -0.411 -0.276 4.646  10.715 -3.144 
0.146  9.185  10.748 -2.546 15.381 10.754 9.362  10.711 9.588  10.720 8.337  10.746 8.531  10.710 8.757  10.012 10.738 -0.247 5.422  5.837  10.723 -4.012 10.709 -3.961 10.722 -2.544 3.165  10.689 6.190  10.761 -0.408 -0.274 -0.274 11.439 -2.496 10.720 3.397  10.720 2.591  10.711 0.319  5.843  -0.274 -0.274 10.712 -0.408 -0.274 4.648  10.716 -3.141 
0.147  9.186  10.748 -2.543 15.381 10.754 9.364  10.711 9.590  10.720 8.339  10.746 8.534  10.710 8.760  10.012 10.738 -0.245 5.423  5.837  10.723 -4.007 10.710 -3.957 10.722 -2.541 3.166  10.689 6.195  10.762 -0.406 -0.273 -0.273 11.439 -2.493 10.720 3.398  10.721 2.594  10.711 0.322  5.844  -0.273 -0.273 10.712 -0.405 -0.273 4.649  10.716 -3.137 
0.148  9.188  10.748 -2.540 15.381 10.754 9.365  10.711 9.591  10.721 8.341  10.746 8.536  10.710 8.763  10.013 10.738 -0.243 5.423  5.838  10.723 -4.003 10.710 -3.952 10.723 -2.538 3.167  10.689 6.199  10.762 -0.403 -0.271 -0.271 11.439 -2.489 10.721 3.399  10.721 2.597  10.711 0.324  5.846  -0.271 -0.271 10.713 -0.403 -0.271 4.651  10.716 -3.133 
0.149  9.190  10.749 -2.537 15.381 10.755 9.367  10.712 9.593  10.721 8.343  10.746 8.539  10.710 8.766  10.013 10.739 -0.241 5.424  5.839  10.724 -3.998 10.710 -3.947 10.723 -2.535 3.169  10.689 6.204  10.762 -0.400 -0.269 -0.269 11.439 -2.486 10.721 3.401  10.721 2.600  10.711 0.327  5.847  -0.269 -0.269 10.713 -0.400 -0.269 4.653  10.717 -3.130 
0.150  9.192  10.749 -2.534 15.380 10.755 9.368  10.712 9.594  10.721 8.345  10.746 8.542  10.711 8.768  10.014 10.739 -0.239 5.425  5.839  10.724 -3.993 10.710 -3.942 10.723 -2.531 3.170  10.690 6.208  10.762 -0.398 -0.267 -0.267 11.439 -2.483 10.721 3.402  10.722 2.603  10.712 0.329  5.849  -0.268 -0.268 10.713 -0.398 -0.268 4.654  10.717 -3.126 
0.151  9.194  10.749 -2.531 15.380 10.755 9.370  10.712 9.596  10.722 8.347  10.747 8.545  10.711 8.771  10.014 10.739 -0.238 5.426  5.840  10.724 -3.988 10.711 -3.938 10.723 -2.528 3.171  10.690 6.213  10.763 -0.395 -0.266 -0.266 11.439 -2.479 10.721 3.404  10.722 2.606  10.712 0.332  5.850  -0.266 -0.266 10.713 -0.395 -0.266 4.656  10.717 -3.122 
0.152  9.196  10.749 -2.528 15.380 10.755 9.371  10.712 9.597  10.722 8.349  10.747 8.548  10.711 8.774  10.015 10.739 -0.236 5.427  5.841  10.725 -3.983 10.711 -3.933 10.724 -2.525 3.173  10.690 6.218  10.763 -0.392 -0.264 -0.264 11.439 -2.476 10.722 3.405  10.722 2.609  10.712 0.334  5.852  -0.264 -0.264 10.714 -0.392 -0.264 4.658  10.718 -3.119 
0.153  9.198  10.750 -2.525 15.380 10.756 9.373  10.713 9.599  10.722 8.351  10.747 8.551  10.711 8.777  10.015 10.740 -0.234 5.428  5.842  10.725 -3.978 10.711 -3.928 10.724 -2.522 3.174  10.690 6.222  10.763 -0.390 -0.262 -0.262 11.439 -2.473 10.722 3.406  10.723 2.612  10.713 0.337  5.853  -0.262 -0.262 10.714 -0.389 -0.262 4.659  10.718 -3.115 
0.154  9.200  10.750 -2.521 15.380 10.756 9.375  10.713 9.600  10.722 8.353  10.747 8.554  10.711 8.780  10.016 10.740 -0.232 5.428  5.842  10.725 -3.973 10.711 -3.923 10.724 -2.519 3.175  10.691 6.227  10.764 -0.387 -0.261 -0.261 11.439 -2.469 10.722 3.408  10.723 2.616  10.713 0.340  5.855  -0.261 -0.261 10.714 -0.387 -0.261 4.661  10.718 -3.111 
0.155  9.202  10.750 -2.518 15.379 10.756 9.376  10.713 9.602  10.723 8.355  10.748 8.557  10.712 8.783  10.016 10.740 -0.230 5.429  5.843  10.726 -3.968 10.712 -3.918 10.724 -2.516 3.177  10.691 6.232  10.764 -0.384 -0.259 -0.259 11.439 -2.466 10.723 3.409  10.723 2.619  10.713 0.342  5.856  -0.259 -0.259 10.715 -0.384 -0.259 4.663  10.719 -3.107 
0.156  9.204  10.751 -2.515 15.379 10.756 9.378  10.713 9.604  10.723 8.357  10.748 8.560  10.712 8.786  10.017 10.740 -0.228 5.430  5.844  10.726 -3.963 10.712 -3.913 10.724 -2.513 3.178  10.691 6.237  10.764 -0.382 -0.257 -0.257 11.439 -2.463 10.723 3.411  10.724 2.622  10.713 0.345  5.857  -0.257 -0.257 10.715 -0.381 -0.257 4.665  10.719 -3.104 
0.157  9.206  10.751 -2.512 15.379 10.756 9.379  10.713 9.605  10.723 8.359  10.748 8.563  10.712 8.789  10.017 10.741 -0.226 5.431  5.845  10.726 -3.958 10.712 -3.908 10.725 -2.510 3.179  10.691 6.242  10.764 -0.379 -0.255 -0.255 11.439 -2.459 10.723 3.412  10.724 2.625  10.714 0.348  5.859  -0.255 -0.255 10.715 -0.379 -0.255 4.666  10.720 -3.100 
0.158  9.208  10.751 -2.509 15.379 10.757 9.381  10.714 9.607  10.724 8.361  10.748 8.566  10.712 8.792  10.018 10.741 -0.225 5.432  5.845  10.727 -3.953 10.712 -3.903 10.725 -2.506 3.181  10.692 6.246  10.765 -0.376 -0.253 -0.253 11.439 -2.456 10.723 3.413  10.724 2.628  10.714 0.350  5.861  -0.253 -0.254 10.716 -0.376 -0.253 4.668  10.720 -3.096 
0.159  9.210  10.751 -2.506 15.378 10.757 9.383  10.714 9.608  10.724 8.363  10.749 8.569  10.713 8.795  10.018 10.741 -0.223 5.433  5.846  10.727 -3.948 10.713 -3.898 10.725 -2.503 3.182  10.692 6.251  10.765 -0.373 -0.252 -0.252 11.440 -2.452 10.724 3.415  10.725 2.631  10.714 0.353  5.862  -0.252 -0.252 10.716 -0.373 -0.252 4.670  10.720 -3.092 
0.160  9.212  10.752 -2.502 15.378 10.757 9.384  10.714 9.610  10.724 8.365  10.749 8.572  10.713 8.798  10.019 10.741 -0.221 5.433  5.847  10.727 -3.943 10.713 -3.893 10.725 -2.500 3.184  10.692 6.256  10.765 -0.370 -0.250 -0.250 11.440 -2.449 10.724 3.416  10.725 2.634  10.715 0.356  5.864  -0.250 -0.250 10.716 -0.370 -0.250 4.672  10.721 -3.088 
0.161  9.214  10.752 -2.499 15.378 10.757 9.386  10.714 9.612  10.725 8.367  10.749 8.575  10.713 8.801  10.019 10.742 -0.219 5.434  5.848  10.728 -3.937 10.713 -3.888 10.726 -2.497 3.185  10.692 6.261  10.766 -0.368 -0.248 -0.248 11.440 -2.446 10.724 3.418  10.725 2.638  10.715 0.358  5.865  -0.248 -0.248 10.717 -0.367 -0.248 4.673  10.721 -3.085 
0.162  9.216  10.752 -2.496 15.378 10.758 9.388  10.715 9.613  10.725 8.369  10.749 8.578  10.713 8.804  10.020 10.742 -0.217 5.435  5.849  10.728 -3.932 10.713 -3.883 10.726 -2.494 3.186  10.693 6.266  10.766 -0.365 -0.246 -0.246 11.440 -2.442 10.725 3.419  10.726 2.641  10.715 0.361  5.867  -0.246 -0.246 10.717 -0.365 -0.246 4.675  10.721 -3.081 
0.163  9.218  10.752 -2.493 15.377 10.758 9.389  10.715 9.615  10.725 8.371  10.750 8.582  10.713 8.807  10.020 10.742 -0.215 5.436  5.849  10.728 -3.927 10.714 -3.878 10.726 -2.490 3.188  10.693 6.271  10.766 -0.362 -0.244 -0.244 11.440 -2.439 10.725 3.421  10.726 2.644  10.716 0.364  5.868  -0.244 -0.244 10.717 -0.362 -0.244 4.677  10.722 -3.077 
0.164  9.220  10.753 -2.489 15.377 10.758 9.391  10.715 9.617  10.726 8.373  10.750 8.585  10.714 8.811  10.021 10.742 -0.213 5.437  5.850  10.729 -3.922 10.714 -3.873 10.726 -2.487 3.189  10.693 6.276  10.766 -0.359 -0.243 -0.243 11.440 -2.435 10.725 3.422  10.726 2.647  10.716 0.367  5.870  -0.243 -0.243 10.718 -0.359 -0.243 4.679  10.722 -3.073 
0.165  9.222  10.753 -2.486 15.377 10.758 9.393  10.715 9.618  10.726 8.375  10.750 8.588  10.714 8.814  10.021 10.743 -0.211 5.438  5.851  10.729 -3.917 10.714 -3.868 10.727 -2.484 3.191  10.693 6.281  10.767 -0.356 -0.241 -0.241 11.440 -2.432 10.726 3.424  10.727 2.651  10.716 0.369  5.871  -0.241 -0.241 10.718 -0.356 -0.241 4.681  10.722 -3.069 
0.166  9.224  10.753 -2.483 15.377 10.759 9.394  10.716 9.620  10.726 8.377  10.750 8.591  10.714 8.817  10.022 10.743 -0.209 5.439  5.852  10.729 -3.911 10.714 -3.863 10.727 -2.480 3.192  10.694 6.286  10.767 -0.353 -0.239 -0.239 11.440 -2.428 10.726 3.425  10.727 2.654  10.717 0.372  5.873  -0.239 -0.239 10.718 -0.353 -0.239 4.683  10.723 -3.065 
0.167  9.226  10.754 -2.479 15.376 10.759 9.396  10.716 9.622  10.727 8.379  10.751 8.594  10.714 8.820  10.022 10.743 -0.207 5.440  5.853  10.730 -3.906 10.715 -3.857 10.727 -2.477 3.193  10.694 6.291  10.767 -0.350 -0.237 -0.237 11.440 -2.424 10.726 3.427  10.727 2.657  10.717 0.375  5.874  -0.237 -0.237 10.719 -0.350 -0.237 4.684  10.723 -3.061 
0.168  9.228  10.754 -2.476 15.376 10.759 9.398  10.716 9.623  10.727 8.382  10.751 8.597  10.715 8.823  10.023 10.743 -0.205 5.441  5.853  10.730 -3.901 10.715 -3.852 10.727 -2.474 3.195  10.694 6.297  10.768 -0.348 -0.235 -0.235 11.440 -2.421 10.727 3.428  10.728 2.661  10.717 0.378  5.876  -0.235 -0.235 10.719 -0.347 -0.235 4.686  10.723 -3.057 
0.169  9.230  10.754 -2.473 15.376 10.759 9.399  10.716 9.625  10.727 8.384  10.751 8.601  10.715 8.826  10.024 10.744 -0.203 5.441  5.854  10.730 -3.895 10.715 -3.847 10.727 -2.470 3.196  10.694 6.302  10.768 -0.345 -0.233 -0.233 11.440 -2.417 10.727 3.430  10.728 2.664  10.717 0.380  5.878  -0.233 -0.233 10.719 -0.344 -0.233 4.688  10.724 -3.053 
0.170  9.232  10.754 -2.469 15.376 10.760 9.401  10.716 9.627  10.728 8.386  10.751 8.604  10.715 8.830  10.024 10.744 -0.201 5.442  5.855  10.731 -3.890 10.715 -3.842 10.728 -2.467 3.198  10.695 6.307  10.768 -0.342 -0.231 -0.231 11.440 -2.414 10.727 3.431  10.728 2.667  10.718 0.383  5.879  -0.231 -0.231 10.720 -0.341 -0.231 4.690  10.724 -3.049 
0.171  9.235  10.755 -2.466 15.375 10.760 9.403  10.717 9.629  10.728 8.388  10.752 8.607  10.715 8.833  10.025 10.744 -0.199 5.443  5.856  10.731 -3.884 10.716 -3.836 10.728 -2.464 3.199  10.695 6.312  10.769 -0.339 -0.229 -0.229 11.440 -2.410 10.727 3.433  10.729 2.671  10.718 0.386  5.881  -0.229 -0.229 10.720 -0.338 -0.229 4.692  10.725 -3.045 
0.172  9.237  10.755 -2.462 15.375 10.760 9.405  10.717 9.630  10.728 8.390  10.752 8.610  10.716 8.836  10.025 10.744 -0.197 5.444  5.857  10.732 -3.879 10.716 -3.831 10.728 -2.460 3.201  10.695 6.317  10.769 -0.336 -0.227 -0.227 11.440 -2.406 10.728 3.434  10.729 2.674  10.718 0.389  5.883  -0.228 -0.228 10.720 -0.335 -0.227 4.694  10.725 -3.041 
0.173  9.239  10.755 -2.459 15.375 10.760 9.406  10.717 9.632  10.729 8.392  10.752 8.614  10.716 8.839  10.026 10.745 -0.195 5.445  5.857  10.732 -3.874 10.716 -3.826 10.728 -2.457 3.202  10.695 6.323  10.769 -0.333 -0.226 -0.226 11.440 -2.403 10.728 3.436  10.729 2.677  10.719 0.392  5.884  -0.226 -0.226 10.721 -0.332 -0.226 4.696  10.725 -3.037 
0.174  9.241  10.756 -2.455 15.375 10.760 9.408  10.717 9.634  10.729 8.395  10.752 8.617  10.716 8.843  10.026 10.745 -0.193 5.446  5.858  10.732 -3.868 10.716 -3.821 10.729 -2.453 3.204  10.696 6.328  10.770 -0.330 -0.224 -0.224 11.440 -2.399 10.728 3.437  10.730 2.681  10.719 0.394  5.886  -0.224 -0.224 10.721 -0.329 -0.224 4.698  10.726 -3.033 
0.175  9.243  10.756 -2.452 15.374 10.761 9.410  10.718 9.636  10.729 8.397  10.753 8.620  10.716 8.846  10.027 10.745 -0.191 5.447  5.859  10.733 -3.863 10.717 -3.815 10.729 -2.450 3.205  10.696 6.333  10.770 -0.327 -0.222 -0.222 11.440 -2.395 10.729 3.439  10.730 2.684  10.719 0.397  5.888  -0.222 -0.222 10.721 -0.326 -0.222 4.700  10.726 -3.029 
0.176  9.245  10.756 -2.448 15.374 10.761 9.412  10.718 9.637  10.730 8.399  10.753 8.624  10.717 8.849  10.027 10.745 -0.189 5.448  5.860  10.733 -3.857 10.717 -3.810 10.729 -2.446 3.207  10.696 6.339  10.770 -0.324 -0.220 -0.220 11.441 -2.392 10.729 3.441  10.731 2.688  10.720 0.400  5.889  -0.220 -0.220 10.722 -0.323 -0.220 4.701  10.726 -3.025 
0.177  9.248  10.756 -2.445 15.374 10.761 9.414  10.718 9.639  10.730 8.401  10.753 8.627  10.717 8.853  10.028 10.746 -0.187 5.449  5.861  10.733 -3.852 10.717 -3.804 10.729 -2.443 3.208  10.696 6.344  10.770 -0.321 -0.218 -0.218 11.441 -2.388 10.729 3.442  10.731 2.691  10.720 0.403  5.891  -0.218 -0.218 10.722 -0.320 -0.218 4.703  10.727 -3.021 
0.178  9.250  10.757 -2.441 15.374 10.761 9.415  10.718 9.641  10.730 8.404  10.754 8.630  10.717 8.856  10.028 10.746 -0.185 5.450  5.862  10.734 -3.846 10.717 -3.799 10.730 -2.439 3.210  10.697 6.349  10.771 -0.318 -0.216 -0.216 11.441 -2.384 10.730 3.444  10.731 2.695  10.720 0.406  5.893  -0.216 -0.216 10.722 -0.317 -0.216 4.705  10.727 -3.017 
0.179  9.252  10.757 -2.438 15.373 10.762 9.417  10.719 9.643  10.731 8.406  10.754 8.634  10.717 8.859  10.029 10.746 -0.183 5.451  5.863  10.734 -3.840 10.718 -3.794 10.730 -2.436 3.211  10.697 6.355  10.771 -0.315 -0.214 -0.214 11.441 -2.380 10.730 3.445  10.732 2.698  10.721 0.409  5.894  -0.214 -0.214 10.723 -0.314 -0.214 4.707  10.728 -3.012 
0.180  9.254  10.757 -2.434 15.373 10.762 9.419  10.719 9.645  10.731 8.408  10.754 8.637  10.718 8.863  10.030 10.746 -0.181 5.452  5.863  10.734 -3.835 10.718 -3.788 10.730 -2.432 3.213  10.697 6.360  10.771 -0.311 -0.212 -0.212 11.441 -2.377 10.730 3.447  10.732 2.701  10.721 0.412  5.896  -0.212 -0.212 10.723 -0.311 -0.212 4.709  10.728 -3.008 
0.181  9.256  10.758 -2.431 15.373 10.762 9.421  10.719 9.646  10.731 8.410  10.754 8.640  10.718 8.866  10.030 10.747 -0.179 5.453  5.864  10.735 -3.829 10.718 -3.783 10.730 -2.428 3.215  10.697 6.366  10.772 -0.308 -0.210 -0.210 11.441 -2.373 10.731 3.449  10.732 2.705  10.721 0.415  5.898  -0.210 -0.210 10.724 -0.308 -0.210 4.711  10.728 -3.004 
0.182  9.259  10.758 -2.427 15.372 10.762 9.423  10.719 9.648  10.732 8.413  10.755 8.644  10.718 8.869  10.031 10.747 -0.177 5.454  5.865  10.735 -3.823 10.719 -3.777 10.731 -2.425 3.216  10.698 6.371  10.772 -0.305 -0.208 -0.208 11.441 -2.369 10.731 3.450  10.733 2.709  10.722 0.418  5.899  -0.208 -0.208 10.724 -0.305 -0.208 4.713  10.729 -3.000 
0.183  9.261  10.758 -2.423 15.372 10.763 9.425  10.720 9.650  10.732 8.415  10.755 8.647  10.718 8.873  10.031 10.747 -0.175 5.455  5.866  10.736 -3.818 10.719 -3.772 10.731 -2.421 3.218  10.698 6.377  10.772 -0.302 -0.206 -0.206 11.441 -2.365 10.731 3.452  10.733 2.712  10.722 0.421  5.901  -0.206 -0.206 10.724 -0.302 -0.206 4.715  10.729 -2.996 
0.184  9.263  10.759 -2.420 15.372 10.763 9.426  10.720 9.652  10.732 8.417  10.755 8.651  10.719 8.876  10.032 10.747 -0.172 5.456  5.867  10.736 -3.812 10.719 -3.766 10.731 -2.418 3.219  10.698 6.382  10.773 -0.299 -0.204 -0.204 11.441 -2.361 10.732 3.454  10.734 2.716  10.722 0.424  5.903  -0.204 -0.204 10.725 -0.299 -0.204 4.717  10.730 -2.991 
0.185  9.265  10.759 -2.416 15.372 10.763 9.428  10.720 9.654  10.733 8.420  10.755 8.654  10.719 8.880  10.032 10.748 -0.170 5.457  5.868  10.736 -3.806 10.719 -3.761 10.731 -2.414 3.221  10.699 6.388  10.773 -0.296 -0.202 -0.202 11.441 -2.358 10.732 3.455  10.734 2.719  10.723 0.426  5.905  -0.202 -0.202 10.725 -0.296 -0.202 4.719  10.730 -2.987 
0.186  9.268  10.759 -2.412 15.371 10.763 9.430  10.720 9.656  10.733 8.422  10.756 8.658  10.719 8.883  10.033 10.748 -0.168 5.458  5.869  10.737 -3.800 10.720 -3.755 10.732 -2.410 3.222  10.699 6.393  10.773 -0.293 -0.200 -0.200 11.441 -2.354 10.732 3.457  10.734 2.723  10.723 0.429  5.906  -0.200 -0.200 10.725 -0.292 -0.200 4.721  10.730 -2.983 
0.187  9.270  10.759 -2.409 15.371 10.764 9.432  10.721 9.657  10.733 8.424  10.756 8.661  10.719 8.887  10.034 10.748 -0.166 5.459  5.870  10.737 -3.795 10.720 -3.749 10.732 -2.407 3.224  10.699 6.399  10.774 -0.289 -0.198 -0.198 11.441 -2.350 10.733 3.459  10.735 2.726  10.723 0.432  5.908  -0.198 -0.198 10.726 -0.289 -0.198 4.723  10.731 -2.979 
0.188  9.272  10.760 -2.405 15.371 10.764 9.434  10.721 9.659  10.734 8.427  10.756 8.665  10.720 8.890  10.034 10.749 -0.164 5.460  5.870  10.737 -3.789 10.720 -3.744 10.732 -2.403 3.226  10.699 6.405  10.774 -0.286 -0.196 -0.196 11.441 -2.346 10.733 3.460  10.735 2.730  10.724 0.435  5.910  -0.196 -0.196 10.726 -0.286 -0.196 4.726  10.731 -2.974 
0.189  9.275  10.760 -2.401 15.370 10.764 9.436  10.721 9.661  10.734 8.429  10.757 8.668  10.720 8.894  10.035 10.749 -0.162 5.461  5.871  10.738 -3.783 10.721 -3.738 10.732 -2.399 3.227  10.700 6.410  10.774 -0.283 -0.193 -0.193 11.441 -2.342 10.733 3.462  10.735 2.734  10.724 0.438  5.912  -0.194 -0.194 10.726 -0.283 -0.194 4.728  10.732 -2.970 
0.190  9.277  10.760 -2.398 15.370 10.765 9.438  10.721 9.663  10.734 8.431  10.757 8.672  10.720 8.897  10.035 10.749 -0.160 5.462  5.872  10.738 -3.777 10.721 -3.733 10.733 -2.395 3.229  10.700 6.416  10.775 -0.280 -0.191 -0.191 11.441 -2.338 10.734 3.464  10.736 2.737  10.725 0.441  5.913  -0.191 -0.192 10.727 -0.280 -0.191 4.730  10.732 -2.966 
0.191  9.279  10.761 -2.394 15.370 10.765 9.440  10.722 9.665  10.735 8.434  10.757 8.675  10.720 8.901  10.036 10.749 -0.157 5.463  5.873  10.739 -3.771 10.721 -3.727 10.733 -2.392 3.230  10.700 6.422  10.775 -0.277 -0.189 -0.189 11.441 -2.334 10.734 3.465  10.736 2.741  10.725 0.445  5.915  -0.189 -0.189 10.727 -0.276 -0.189 4.732  10.732 -2.961 
0.192  9.282  10.761 -2.390 15.370 10.765 9.442  10.722 9.667  10.735 8.436  10.757 8.679  10.721 8.904  10.037 10.750 -0.155 5.464  5.874  10.739 -3.765 10.721 -3.721 10.733 -2.388 3.232  10.701 6.428  10.775 -0.273 -0.187 -0.187 11.442 -2.330 10.734 3.467  10.737 2.745  10.725 0.448  5.917  -0.187 -0.187 10.728 -0.273 -0.187 4.734  10.733 -2.957 
0.193  9.284  10.761 -2.386 15.369 10.765 9.444  10.722 9.669  10.735 8.439  10.758 8.682  10.721 8.908  10.037 10.750 -0.153 5.465  5.875  10.739 -3.759 10.722 -3.715 10.733 -2.384 3.234  10.701 6.433  10.776 -0.270 -0.185 -0.185 11.442 -2.326 10.735 3.469  10.737 2.748  10.726 0.451  5.919  -0.185 -0.185 10.728 -0.270 -0.185 4.736  10.733 -2.953 
0.194  9.286  10.762 -2.382 15.369 10.766 9.446  10.722 9.671  10.736 8.441  10.758 8.686  10.721 8.911  10.038 10.750 -0.151 5.466  5.876  10.740 -3.753 10.722 -3.710 10.734 -2.380 3.235  10.701 6.439  10.776 -0.267 -0.183 -0.183 11.442 -2.322 10.735 3.471  10.737 2.752  10.726 0.454  5.921  -0.183 -0.183 10.728 -0.266 -0.183 4.738  10.734 -2.948 
0.195  9.289  10.762 -2.379 15.369 10.766 9.448  10.723 9.673  10.736 8.444  10.758 8.690  10.721 8.915  10.038 10.750 -0.149 5.467  5.877  10.740 -3.747 10.722 -3.704 10.734 -2.377 3.237  10.701 6.445  10.776 -0.264 -0.181 -0.181 11.442 -2.318 10.736 3.472  10.738 2.756  10.726 0.457  5.923  -0.181 -0.181 10.729 -0.263 -0.181 4.740  10.734 -2.944 
0.196  9.291  10.762 -2.375 15.368 10.766 9.450  10.723 9.675  10.737 8.446  10.759 8.693  10.722 8.919  10.039 10.751 -0.147 5.468  5.878  10.741 -3.741 10.723 -3.698 10.734 -2.373 3.239  10.702 6.451  10.777 -0.260 -0.179 -0.179 11.442 -2.314 10.736 3.474  10.738 2.759  10.727 0.460  5.924  -0.179 -0.179 10.729 -0.260 -0.179 4.742  10.734 -2.940 
0.197  9.294  10.763 -2.371 15.368 10.766 9.451  10.723 9.677  10.737 8.448  10.759 8.697  10.722 8.922  10.040 10.751 -0.144 5.469  5.879  10.741 -3.735 10.723 -3.692 10.735 -2.369 3.240  10.702 6.457  10.777 -0.257 -0.177 -0.177 11.442 -2.310 10.736 3.476  10.739 2.763  10.727 0.463  5.926  -0.177 -0.177 10.729 -0.257 -0.177 4.745  10.735 -2.935 
0.198  9.296  10.763 -2.367 15.368 10.767 9.453  10.723 9.679  10.737 8.451  10.759 8.701  10.722 8.926  10.040 10.751 -0.142 5.470  5.880  10.741 -3.729 10.723 -3.687 10.735 -2.365 3.242  10.702 6.463  10.777 -0.254 -0.174 -0.174 11.442 -2.306 10.737 3.478  10.739 2.767  10.727 0.466  5.928  -0.175 -0.175 10.730 -0.253 -0.174 4.747  10.735 -2.931 
0.199  9.298  10.763 -2.363 15.367 10.767 9.455  10.724 9.681  10.738 8.453  10.759 8.704  10.722 8.930  10.041 10.752 -0.140 5.471  5.881  10.742 -3.723 10.723 -3.681 10.735 -2.361 3.244  10.703 6.469  10.778 -0.250 -0.172 -0.172 11.442 -2.302 10.737 3.479  10.739 2.771  10.728 0.469  5.930  -0.172 -0.172 10.730 -0.250 -0.172 4.749  10.736 -2.926 
0.200  9.301  10.764 -2.359 15.367 10.767 9.457  10.724 9.683  10.738 8.456  10.760 8.708  10.723 8.933  10.041 10.752 -0.138 5.472  5.882  10.742 -3.717 10.724 -3.675 10.735 -2.357 3.246  10.703 6.475  10.778 -0.247 -0.170 -0.170 11.442 -2.298 10.737 3.481  10.740 2.775  10.728 0.472  5.932  -0.170 -0.170 10.731 -0.247 -0.170 4.751  10.736 -2.922 
0.201  9.303  10.764 -2.355 15.367 10.767 9.459  10.724 9.685  10.738 8.458  10.760 8.712  10.723 8.937  10.042 10.752 -0.135 5.473  5.883  10.743 -3.711 10.724 -3.669 10.736 -2.353 3.247  10.703 6.481  10.779 -0.243 -0.168 -0.168 11.442 -2.294 10.738 3.483  10.740 2.778  10.728 0.475  5.934  -0.168 -0.168 10.731 -0.243 -0.168 4.753  10.737 -2.917 
0.202  9.306  10.764 -2.351 15.367 10.768 9.461  10.725 9.687  10.739 8.461  10.760 8.715  10.723 8.941  10.043 10.752 -0.133 5.474  5.884  10.743 -3.705 10.724 -3.663 10.736 -2.349 3.249  10.703 6.487  10.779 -0.240 -0.166 -0.166 11.442 -2.289 10.738 3.485  10.741 2.782  10.729 0.479  5.936  -0.166 -0.166 10.731 -0.240 -0.166 4.755  10.737 -2.913 
0.203  9.308  10.765 -2.347 15.366 10.768 9.464  10.725 9.689  10.739 8.463  10.761 8.719  10.723 8.944  10.043 10.753 -0.131 5.475  5.884  10.743 -3.699 10.725 -3.657 10.736 -2.345 3.251  10.704 6.493  10.779 -0.237 -0.164 -0.164 11.442 -2.285 10.738 3.486  10.741 2.786  10.729 0.482  5.937  -0.164 -0.164 10.732 -0.236 -0.164 4.758  10.737 -2.908 
0.204  9.311  10.765 -2.343 15.366 10.768 9.466  10.725 9.691  10.740 8.466  10.761 8.723  10.724 8.948  10.044 10.753 -0.129 5.476  5.885  10.744 -3.692 10.725 -3.651 10.736 -2.341 3.252  10.704 6.499  10.780 -0.233 -0.161 -0.161 11.442 -2.281 10.739 3.488  10.741 2.790  10.730 0.485  5.939  -0.161 -0.161 10.732 -0.233 -0.161 4.760  10.738 -2.904 
0.205  9.313  10.765 -2.339 15.366 10.769 9.468  10.725 9.693  10.740 8.469  10.761 8.727  10.724 8.952  10.044 10.753 -0.126 5.477  5.886  10.744 -3.686 10.725 -3.645 10.737 -2.337 3.254  10.704 6.505  10.780 -0.230 -0.159 -0.159 11.442 -2.277 10.739 3.490  10.742 2.794  10.730 0.488  5.941  -0.159 -0.159 10.733 -0.230 -0.159 4.762  10.738 -2.899 
0.206  9.316  10.766 -2.335 15.365 10.769 9.470  10.726 9.695  10.740 8.471  10.761 8.730  10.724 8.956  10.045 10.754 -0.124 5.478  5.887  10.745 -3.680 10.725 -3.639 10.737 -2.333 3.256  10.705 6.511  10.780 -0.226 -0.157 -0.157 11.442 -2.273 10.739 3.492  10.742 2.798  10.730 0.491  5.943  -0.157 -0.157 10.733 -0.226 -0.157 4.764  10.739 -2.895 
0.207  9.318  10.766 -2.331 15.365 10.769 9.472  10.726 9.697  10.741 8.474  10.762 8.734  10.725 8.959  10.046 10.754 -0.122 5.479  5.888  10.745 -3.674 10.726 -3.633 10.737 -2.329 3.258  10.705 6.517  10.781 -0.223 -0.155 -0.155 11.442 -2.269 10.740 3.494  10.743 2.801  10.731 0.495  5.945  -0.155 -0.155 10.733 -0.223 -0.155 4.767  10.739 -2.890 
0.208  9.321  10.766 -2.327 15.365 10.769 9.474  10.726 9.699  10.741 8.476  10.762 8.738  10.725 8.963  10.046 10.754 -0.119 5.480  5.889  10.745 -3.667 10.726 -3.627 10.738 -2.325 3.259  10.705 6.523  10.781 -0.219 -0.152 -0.152 11.443 -2.264 10.740 3.496  10.743 2.805  10.731 0.498  5.947  -0.153 -0.153 10.734 -0.219 -0.152 4.769  10.740 -2.885 
0.209  9.323  10.767 -2.323 15.364 10.770 9.476  10.726 9.701  10.741 8.479  10.762 8.742  10.725 8.967  10.047 10.754 -0.117 5.482  5.890  10.746 -3.661 10.726 -3.621 10.738 -2.321 3.261  10.705 6.529  10.781 -0.216 -0.150 -0.150 11.443 -2.260 10.741 3.497  10.743 2.809  10.731 0.501  5.949  -0.150 -0.150 10.734 -0.216 -0.150 4.771  10.740 -2.881 
0.210  9.326  10.767 -2.319 15.364 10.770 9.478  10.727 9.703  10.742 8.481  10.763 8.746  10.725 8.971  10.048 10.755 -0.115 5.483  5.891  10.746 -3.655 10.727 -3.615 10.738 -2.317 3.263  10.706 6.536  10.782 -0.213 -0.148 -0.148 11.443 -2.256 10.741 3.499  10.744 2.813  10.732 0.504  5.951  -0.148 -0.148 10.735 -0.212 -0.148 4.773  10.740 -2.876 
0.211  9.328  10.767 -2.315 15.364 10.770 9.480  10.727 9.705  10.742 8.484  10.763 8.750  10.726 8.975  10.048 10.755 -0.112 5.484  5.892  10.747 -3.648 10.727 -3.609 10.738 -2.313 3.265  10.706 6.542  10.782 -0.209 -0.146 -0.146 11.443 -2.252 10.741 3.501  10.744 2.817  10.732 0.508  5.953  -0.146 -0.146 10.735 -0.209 -0.146 4.776  10.741 -2.872 
0.212  9.331  10.768 -2.311 15.363 10.770 9.482  10.727 9.707  10.743 8.487  10.763 8.753  10.726 8.978  10.049 10.755 -0.110 5.485  5.893  10.747 -3.642 10.727 -3.603 10.739 -2.309 3.267  10.706 6.548  10.782 -0.205 -0.143 -0.143 11.443 -2.247 10.742 3.503  10.745 2.821  10.733 0.511  5.955  -0.143 -0.144 10.735 -0.205 -0.143 4.778  10.741 -2.867 
0.213  9.333  10.768 -2.307 15.363 10.771 9.484  10.728 9.709  10.743 8.489  10.764 8.757  10.726 8.982  10.050 10.756 -0.108 5.486  5.894  10.748 -3.636 10.728 -3.597 10.739 -2.305 3.268  10.707 6.554  10.783 -0.202 -0.141 -0.141 11.443 -2.243 10.742 3.505  10.745 2.825  10.733 0.514  5.957  -0.141 -0.141 10.736 -0.202 -0.141 4.780  10.742 -2.862 
0.214  9.336  10.768 -2.303 15.363 10.771 9.486  10.728 9.711  10.743 8.492  10.764 8.761  10.726 8.986  10.050 10.756 -0.105 5.487  5.895  10.748 -3.629 10.728 -3.590 10.739 -2.301 3.270  10.707 6.561  10.783 -0.198 -0.139 -0.139 11.443 -2.239 10.742 3.507  10.746 2.829  10.733 0.517  5.959  -0.139 -0.139 10.736 -0.198 -0.139 4.783  10.742 -2.857 
0.215  9.338  10.769 -2.298 15.362 10.771 9.488  10.728 9.713  10.744 8.495  10.764 8.765  10.727 8.990  10.051 10.756 -0.103 5.488  5.896  10.748 -3.623 10.728 -3.584 10.739 -2.297 3.272  10.707 6.567  10.784 -0.195 -0.136 -0.136 11.443 -2.234 10.743 3.509  10.746 2.833  10.734 0.521  5.961  -0.137 -0.137 10.737 -0.194 -0.137 4.785  10.743 -2.853 
0.216  9.341  10.769 -2.294 15.362 10.772 9.491  10.728 9.715  10.744 8.497  10.764 8.769  10.727 8.994  10.052 10.757 -0.101 5.489  5.897  10.749 -3.616 10.729 -3.578 10.740 -2.292 3.274  10.708 6.573  10.784 -0.191 -0.134 -0.134 11.443 -2.230 10.743 3.511  10.746 2.837  10.734 0.524  5.963  -0.134 -0.134 10.737 -0.191 -0.134 4.787  10.743 -2.848 
0.217  9.344  10.769 -2.290 15.362 10.772 9.493  10.729 9.718  10.745 8.500  10.765 8.773  10.727 8.998  10.052 10.757 -0.098 5.491  5.898  10.749 -3.610 10.729 -3.572 10.740 -2.288 3.276  10.708 6.580  10.784 -0.188 -0.132 -0.132 11.443 -2.226 10.744 3.512  10.747 2.841  10.734 0.527  5.965  -0.132 -0.132 10.737 -0.187 -0.132 4.790  10.743 -2.843 
0.218  9.346  10.770 -2.286 15.361 10.772 9.495  10.729 9.720  10.745 8.503  10.765 8.777  10.728 9.002  10.053 10.757 -0.096 5.492  5.899  10.750 -3.603 10.729 -3.565 10.740 -2.284 3.277  10.708 6.586  10.785 -0.184 -0.130 -0.130 11.443 -2.221 10.744 3.514  10.747 2.845  10.735 0.531  5.967  -0.130 -0.130 10.738 -0.184 -0.130 4.792  10.744 -2.839 
0.219  9.349  10.770 -2.282 15.361 10.772 9.497  10.729 9.722  10.745 8.505  10.765 8.781  10.728 9.006  10.054 10.757 -0.094 5.493  5.900  10.750 -3.597 10.729 -3.559 10.741 -2.280 3.279  10.709 6.593  10.785 -0.180 -0.127 -0.127 11.443 -2.217 10.744 3.516  10.748 2.849  10.735 0.534  5.969  -0.127 -0.127 10.738 -0.180 -0.127 4.794  10.744 -2.834 
0.220  9.351  10.770 -2.277 15.360 10.773 9.499  10.730 9.724  10.746 8.508  10.766 8.785  10.728 9.010  10.054 10.758 -0.091 5.494  5.901  10.751 -3.590 10.730 -3.553 10.741 -2.276 3.281  10.709 6.599  10.785 -0.177 -0.125 -0.125 11.443 -2.212 10.745 3.518  10.748 2.853  10.736 0.537  5.971  -0.125 -0.125 10.739 -0.176 -0.125 4.797  10.745 -2.829 
0.221  9.354  10.771 -2.273 15.360 10.773 9.501  10.730 9.726  10.746 8.511  10.766 8.789  10.728 9.014  10.055 10.758 -0.089 5.495  5.902  10.751 -3.584 10.730 -3.547 10.741 -2.271 3.283  10.709 6.605  10.786 -0.173 -0.122 -0.122 11.443 -2.208 10.745 3.520  10.749 2.857  10.736 0.541  5.973  -0.123 -0.123 10.739 -0.173 -0.123 4.799  10.745 -2.824 
0.222  9.357  10.771 -2.269 15.360 10.773 9.504  10.730 9.728  10.747 8.514  10.766 8.793  10.729 9.018  10.056 10.758 -0.086 5.496  5.904  10.751 -3.577 10.730 -3.540 10.741 -2.267 3.285  10.709 6.612  10.786 -0.169 -0.120 -0.120 11.443 -2.203 10.745 3.522  10.749 2.861  10.736 0.544  5.975  -0.120 -0.120 10.739 -0.169 -0.120 4.801  10.746 -2.819 
0.223  9.359  10.771 -2.265 15.359 10.774 9.506  10.730 9.730  10.747 8.516  10.767 8.797  10.729 9.022  10.056 10.759 -0.084 5.497  5.905  10.752 -3.570 10.731 -3.534 10.742 -2.263 3.287  10.710 6.618  10.787 -0.166 -0.118 -0.118 11.443 -2.199 10.746 3.524  10.749 2.865  10.737 0.548  5.977  -0.118 -0.118 10.740 -0.165 -0.118 4.804  10.746 -2.815 
0.224  9.362  10.772 -2.260 15.359 10.774 9.508  10.731 9.733  10.747 8.519  10.767 8.801  10.729 9.026  10.057 10.759 -0.081 5.499  5.906  10.752 -3.564 10.731 -3.527 10.742 -2.259 3.289  10.710 6.625  10.787 -0.162 -0.115 -0.115 11.443 -2.194 10.746 3.526  10.750 2.870  10.737 0.551  5.979  -0.115 -0.116 10.740 -0.162 -0.115 4.806  10.747 -2.810 
0.225  9.365  10.772 -2.256 15.359 10.774 9.510  10.731 9.735  10.748 8.522  10.767 8.805  10.730 9.030  10.058 10.759 -0.079 5.500  5.907  10.753 -3.557 10.731 -3.521 10.742 -2.254 3.290  10.710 6.632  10.787 -0.158 -0.113 -0.113 11.444 -2.190 10.747 3.528  10.750 2.874  10.738 0.554  5.981  -0.113 -0.113 10.741 -0.158 -0.113 4.809  10.747 -2.805 
0.226  9.367  10.772 -2.252 15.358 10.774 9.512  10.731 9.737  10.748 8.525  10.768 8.809  10.730 9.034  10.058 10.760 -0.077 5.501  5.908  10.753 -3.550 10.732 -3.515 10.743 -2.250 3.292  10.711 6.638  10.788 -0.155 -0.111 -0.111 11.444 -2.185 10.747 3.530  10.751 2.878  10.738 0.558  5.984  -0.111 -0.111 10.741 -0.154 -0.111 4.811  10.748 -2.800 
0.227  9.370  10.773 -2.247 15.358 10.775 9.515  10.732 9.739  10.749 8.527  10.768 8.813  10.730 9.038  10.059 10.760 -0.074 5.502  5.909  10.754 -3.543 10.732 -3.508 10.743 -2.246 3.294  10.711 6.645  10.788 -0.151 -0.108 -0.108 11.444 -2.181 10.747 3.532  10.751 2.882  10.738 0.561  5.986  -0.108 -0.108 10.742 -0.151 -0.108 4.813  10.748 -2.795 
0.228  9.373  10.773 -2.243 15.358 10.775 9.517  10.732 9.741  10.749 8.530  10.768 8.817  10.730 9.042  10.060 10.760 -0.072 5.503  5.910  10.754 -3.537 10.732 -3.502 10.743 -2.241 3.296  10.711 6.651  10.788 -0.147 -0.106 -0.106 11.444 -2.176 10.748 3.534  10.752 2.886  10.739 0.565  5.988  -0.106 -0.106 10.742 -0.147 -0.106 4.816  10.748 -2.790 
0.229  9.375  10.773 -2.238 15.357 10.775 9.519  10.732 9.744  10.749 8.533  10.769 8.821  10.731 9.046  10.060 10.760 -0.069 5.504  5.911  10.754 -3.530 10.733 -3.495 10.744 -2.237 3.298  10.712 6.658  10.789 -0.143 -0.103 -0.103 11.444 -2.172 10.748 3.536  10.752 2.890  10.739 0.568  5.990  -0.103 -0.103 10.742 -0.143 -0.103 4.818  10.749 -2.785 
0.230  9.378  10.774 -2.234 15.357 10.776 9.521  10.732 9.746  10.750 8.536  10.769 8.825  10.731 9.050  10.061 10.761 -0.067 5.506  5.912  10.755 -3.523 10.733 -3.489 10.744 -2.232 3.300  10.712 6.665  10.789 -0.140 -0.101 -0.101 11.444 -2.167 10.749 3.538  10.752 2.894  10.740 0.572  5.992  -0.101 -0.101 10.743 -0.139 -0.101 4.821  10.749 -2.780 
0.231  9.381  10.774 -2.230 15.356 10.776 9.524  10.733 9.748  10.750 8.539  10.769 8.829  10.731 9.054  10.062 10.761 -0.064 5.507  5.913  10.755 -3.516 10.733 -3.482 10.744 -2.228 3.302  10.712 6.671  10.790 -0.136 -0.098 -0.098 11.444 -2.163 10.749 3.540  10.753 2.899  10.740 0.575  5.994  -0.098 -0.099 10.743 -0.136 -0.098 4.823  10.750 -2.775 
0.232  9.383  10.775 -2.225 15.356 10.776 9.526  10.733 9.750  10.751 8.542  10.770 8.833  10.732 9.058  10.062 10.761 -0.062 5.508  5.914  10.756 -3.509 10.734 -3.476 10.744 -2.224 3.304  10.713 6.678  10.790 -0.132 -0.096 -0.096 11.444 -2.158 10.749 3.542  10.753 2.903  10.740 0.579  5.996  -0.096 -0.096 10.744 -0.132 -0.096 4.826  10.750 -2.770 
0.233  9.386  10.775 -2.221 15.356 10.777 9.528  10.733 9.753  10.751 8.544  10.770 8.837  10.732 9.062  10.063 10.762 -0.059 5.509  5.915  10.756 -3.503 10.734 -3.469 10.745 -2.219 3.306  10.713 6.685  10.790 -0.128 -0.093 -0.093 11.444 -2.153 10.750 3.544  10.754 2.907  10.741 0.582  5.998  -0.094 -0.094 10.744 -0.128 -0.094 4.828  10.751 -2.765 
0.234  9.389  10.775 -2.216 15.355 10.777 9.530  10.734 9.755  10.751 8.547  10.770 8.842  10.732 9.066  10.064 10.762 -0.057 5.510  5.916  10.757 -3.496 10.734 -3.462 10.745 -2.215 3.308  10.713 6.692  10.791 -0.125 -0.091 -0.091 11.444 -2.149 10.750 3.546  10.754 2.911  10.741 0.586  6.001  -0.091 -0.091 10.745 -0.124 -0.091 4.831  10.751 -2.760 
0.235  9.392  10.776 -2.212 15.355 10.777 9.533  10.734 9.757  10.752 8.550  10.770 8.846  10.732 9.070  10.064 10.762 -0.054 5.512  5.917  10.757 -3.489 10.735 -3.456 10.745 -2.210 3.310  10.714 6.698  10.791 -0.121 -0.089 -0.089 11.444 -2.144 10.751 3.548  10.755 2.916  10.742 0.589  6.003  -0.089 -0.089 10.745 -0.120 -0.089 4.833  10.752 -2.755 
0.236  9.394  10.776 -2.207 15.355 10.777 9.535  10.734 9.759  10.752 8.553  10.771 8.850  10.733 9.075  10.065 10.763 -0.052 5.513  5.918  10.758 -3.482 10.735 -3.449 10.746 -2.206 3.312  10.714 6.705  10.791 -0.117 -0.086 -0.086 11.444 -2.139 10.751 3.550  10.755 2.920  10.742 0.593  6.005  -0.086 -0.086 10.745 -0.116 -0.086 4.836  10.752 -2.750 
0.237  9.397  10.776 -2.203 15.354 10.778 9.537  10.734 9.762  10.753 8.556  10.771 8.854  10.733 9.079  10.066 10.763 -0.049 5.514  5.920  10.758 -3.475 10.735 -3.443 10.746 -2.201 3.314  10.714 6.712  10.792 -0.113 -0.084 -0.084 11.444 -2.135 10.751 3.552  10.756 2.924  10.742 0.596  6.007  -0.084 -0.084 10.746 -0.113 -0.084 4.838  10.753 -2.745 
0.238  9.400  10.777 -2.198 15.354 10.778 9.540  10.735 9.764  10.753 8.559  10.771 8.858  10.733 9.083  10.067 10.763 -0.046 5.515  5.921  10.759 -3.468 10.735 -3.436 10.746 -2.197 3.316  10.715 6.719  10.792 -0.109 -0.081 -0.081 11.444 -2.130 10.752 3.554  10.756 2.928  10.743 0.600  6.009  -0.081 -0.081 10.746 -0.109 -0.081 4.841  10.753 -2.740 
0.239  9.403  10.777 -2.193 15.353 10.778 9.542  10.735 9.766  10.753 8.562  10.772 8.863  10.734 9.087  10.067 10.764 -0.044 5.517  5.922  10.759 -3.461 10.736 -3.429 10.746 -2.192 3.318  10.715 6.726  10.793 -0.105 -0.079 -0.079 11.444 -2.125 10.752 3.556  10.757 2.933  10.743 0.603  6.011  -0.079 -0.079 10.747 -0.105 -0.079 4.843  10.754 -2.735 
0.240  9.405  10.777 -2.189 15.353 10.779 9.544  10.735 9.768  10.754 8.565  10.772 8.867  10.734 9.091  10.068 10.764 -0.041 5.518  5.923  10.759 -3.454 10.736 -3.422 10.747 -2.187 3.320  10.715 6.733  10.793 -0.101 -0.076 -0.076 11.444 -2.120 10.753 3.559  10.757 2.937  10.744 0.607  6.014  -0.076 -0.076 10.747 -0.101 -0.076 4.846  10.754 -2.730 
0.241  9.408  10.778 -2.184 15.353 10.779 9.546  10.736 9.771  10.754 8.568  10.772 8.871  10.734 9.095  10.069 10.764 -0.039 5.519  5.924  10.760 -3.447 10.736 -3.416 10.747 -2.183 3.322  10.716 6.740  10.793 -0.097 -0.073 -0.073 11.444 -2.116 10.753 3.561  10.757 2.941  10.744 0.610  6.016  -0.074 -0.074 10.748 -0.097 -0.073 4.848  10.755 -2.725 
0.242  9.411  10.778 -2.180 15.352 10.779 9.549  10.736 9.773  10.755 8.571  10.773 8.875  10.735 9.100  10.069 10.765 -0.036 5.520  5.925  10.760 -3.440 10.737 -3.409 10.747 -2.178 3.324  10.716 6.746  10.794 -0.093 -0.071 -0.071 11.444 -2.111 10.753 3.563  10.758 2.946  10.744 0.614  6.018  -0.071 -0.071 10.748 -0.093 -0.071 4.851  10.755 -2.720 
0.243  9.414  10.779 -2.175 15.352 10.780 9.551  10.736 9.775  10.755 8.574  10.773 8.880  10.735 9.104  10.070 10.765 -0.034 5.522  5.926  10.761 -3.433 10.737 -3.402 10.748 -2.174 3.326  10.716 6.753  10.794 -0.090 -0.068 -0.068 11.444 -2.106 10.754 3.565  10.758 2.950  10.745 0.618  6.020  -0.068 -0.069 10.749 -0.089 -0.068 4.854  10.756 -2.714 
0.244  9.417  10.779 -2.170 15.351 10.780 9.554  10.737 9.778  10.756 8.577  10.773 8.884  10.735 9.108  10.071 10.765 -0.031 5.523  5.927  10.761 -3.426 10.737 -3.395 10.748 -2.169 3.328  10.717 6.760  10.795 -0.086 -0.066 -0.066 11.445 -2.101 10.754 3.567  10.759 2.954  10.745 0.621  6.023  -0.066 -0.066 10.749 -0.085 -0.066 4.856  10.756 -2.709 
0.245  9.419  10.779 -2.166 15.351 10.780 9.556  10.737 9.780  10.756 8.580  10.774 8.888  10.735 9.112  10.071 10.766 -0.028 5.524  5.929  10.762 -3.418 10.738 -3.389 10.748 -2.164 3.330  10.717 6.767  10.795 -0.082 -0.063 -0.063 11.445 -2.097 10.755 3.569  10.759 2.959  10.746 0.625  6.025  -0.063 -0.063 10.749 -0.081 -0.063 4.859  10.757 -2.704 
0.246  9.422  10.780 -2.161 15.351 10.780 9.558  10.737 9.782  10.756 8.583  10.774 8.892  10.736 9.117  10.072 10.766 -0.026 5.525  5.930  10.762 -3.411 10.738 -3.382 10.749 -2.160 3.332  10.717 6.774  10.795 -0.078 -0.061 -0.061 11.445 -2.092 10.755 3.571  10.760 2.963  10.746 0.629  6.027  -0.061 -0.061 10.750 -0.077 -0.061 4.861  10.757 -2.699 
0.247  9.425  10.780 -2.156 15.350 10.781 9.561  10.737 9.785  10.757 8.586  10.774 8.897  10.736 9.121  10.073 10.766 -0.023 5.527  5.931  10.763 -3.404 10.738 -3.375 10.749 -2.155 3.334  10.717 6.781  10.796 -0.074 -0.058 -0.058 11.445 -2.087 10.755 3.573  10.760 2.967  10.746 0.632  6.029  -0.058 -0.058 10.750 -0.073 -0.058 4.864  10.757 -2.694 
0.248  9.428  10.780 -2.152 15.350 10.781 9.563  10.738 9.787  10.757 8.589  10.775 8.901  10.736 9.125  10.074 10.767 -0.021 5.528  5.932  10.763 -3.397 10.739 -3.368 10.749 -2.150 3.336  10.718 6.789  10.796 -0.070 -0.055 -0.055 11.445 -2.082 10.756 3.576  10.761 2.972  10.747 0.636  6.032  -0.056 -0.056 10.751 -0.069 -0.056 4.867  10.758 -2.688 
0.249  9.431  10.781 -2.147 15.349 10.781 9.565  10.738 9.789  10.758 8.592  10.775 8.905  10.737 9.130  10.074 10.767 -0.018 5.529  5.933  10.764 -3.390 10.739 -3.361 10.750 -2.146 3.338  10.718 6.796  10.797 -0.066 -0.053 -0.053 11.445 -2.077 10.756 3.578  10.761 2.976  10.747 0.640  6.034  -0.053 -0.053 10.751 -0.065 -0.053 4.869  10.758 -2.683 
0.250  9.434  10.781 -2.142 15.349 10.782 9.568  10.738 9.792  10.758 8.595  10.775 8.910  10.737 9.134  10.075 10.767 -0.015 5.530  5.934  10.764 -3.382 10.739 -3.354 10.750 -2.141 3.340  10.718 6.803  10.797 -0.062 -0.050 -0.050 11.445 -2.072 10.757 3.580  10.762 2.981  10.748 0.643  6.036  -0.050 -0.050 10.752 -0.061 -0.050 4.872  10.759 -2.678 
0.251  9.437  10.782 -2.137 15.348 10.782 9.570  10.739 9.794  10.759 8.598  10.776 8.914  10.737 9.138  10.076 10.767 -0.013 5.532  5.935  10.764 -3.375 10.740 -3.347 10.750 -2.136 3.342  10.719 6.810  10.797 -0.058 -0.048 -0.048 11.445 -2.067 10.757 3.582  10.762 2.985  10.748 0.647  6.038  -0.048 -0.048 10.752 -0.057 -0.048 4.875  10.759 -2.673 
0.252  9.439  10.782 -2.133 15.348 10.782 9.573  10.739 9.797  10.759 8.601  10.776 8.918  10.738 9.143  10.077 10.768 -0.010 5.533  5.937  10.765 -3.368 10.740 -3.340 10.750 -2.131 3.344  10.719 6.817  10.798 -0.054 -0.045 -0.045 11.445 -2.062 10.757 3.584  10.762 2.990  10.749 0.651  6.041  -0.045 -0.045 10.753 -0.053 -0.045 4.877  10.760 -2.667 
0.253  9.442  10.782 -2.128 15.348 10.783 9.575  10.739 9.799  10.759 8.604  10.776 8.923  10.738 9.147  10.077 10.768 -0.007 5.534  5.938  10.765 -3.360 10.740 -3.333 10.751 -2.127 3.346  10.719 6.824  10.798 -0.049 -0.042 -0.042 11.445 -2.057 10.758 3.586  10.763 2.994  10.749 0.654  6.043  -0.042 -0.043 10.753 -0.049 -0.042 4.880  10.760 -2.662 
0.254  9.445  10.783 -2.123 15.347 10.783 9.577  10.740 9.801  10.760 8.607  10.777 8.927  10.738 9.151  10.078 10.768 -0.005 5.536  5.939  10.766 -3.353 10.741 -3.326 10.751 -2.122 3.348  10.720 6.831  10.799 -0.045 -0.040 -0.040 11.445 -2.052 10.758 3.589  10.763 2.998  10.749 0.658  6.045  -0.040 -0.040 10.753 -0.045 -0.040 4.883  10.761 -2.657 
0.255  9.448  10.783 -2.118 15.347 10.783 9.580  10.740 9.804  10.760 8.610  10.777 8.932  10.738 9.156  10.079 10.769 -0.002 5.537  5.940  10.766 -3.346 10.741 -3.319 10.751 -2.117 3.350  10.720 6.839  10.799 -0.041 -0.037 -0.037 11.445 -2.047 10.759 3.591  10.764 3.003  10.750 0.662  6.048  -0.037 -0.037 10.754 -0.041 -0.037 4.885  10.761 -2.651 
0.256  9.451  10.783 -2.113 15.346 10.784 9.582  10.740 9.806  10.761 8.613  10.777 8.936  10.739 9.160  10.080 10.769 0.001  5.538  5.941  10.767 -3.338 10.741 -3.312 10.752 -2.112 3.353  10.720 6.846  10.799 -0.037 -0.034 -0.034 11.445 -2.042 10.759 3.593  10.764 3.007  10.750 0.666  6.050  -0.034 -0.035 10.754 -0.037 -0.034 4.888  10.762 -2.646 
0.257  9.454  10.784 -2.109 15.346 10.784 9.585  10.740 9.809  10.761 8.616  10.778 8.940  10.739 9.164  10.080 10.769 0.003  5.540  5.942  10.767 -3.331 10.742 -3.305 10.752 -2.107 3.355  10.721 6.853  10.800 -0.033 -0.032 -0.032 11.445 -2.037 10.760 3.595  10.765 3.012  10.751 0.669  6.052  -0.032 -0.032 10.755 -0.033 -0.032 4.891  10.762 -2.641 
0.258  9.457  10.784 -2.104 15.345 10.784 9.587  10.741 9.811  10.762 8.619  10.778 8.945  10.739 9.169  10.081 10.770 0.006  5.541  5.944  10.768 -3.324 10.742 -3.298 10.752 -2.103 3.357  10.721 6.860  10.800 -0.029 -0.029 -0.029 11.445 -2.032 10.760 3.597  10.765 3.016  10.751 0.673  6.055  -0.029 -0.029 10.755 -0.028 -0.029 4.893  10.763 -2.635 
0.259  9.460  10.785 -2.099 15.345 10.784 9.590  10.741 9.814  10.762 8.622  10.778 8.949  10.740 9.173  10.082 10.770 0.009  5.542  5.945  10.768 -3.316 10.743 -3.291 10.753 -2.098 3.359  10.722 6.868  10.801 -0.025 -0.026 -0.026 11.445 -2.027 10.760 3.600  10.766 3.021  10.752 0.677  6.057  -0.026 -0.027 10.756 -0.024 -0.026 4.896  10.763 -2.630 
0.260  9.463  10.785 -2.094 15.345 10.785 9.592  10.741 9.816  10.762 8.625  10.779 8.954  10.740 9.178  10.083 10.770 0.012  5.543  5.946  10.769 -3.309 10.743 -3.284 10.753 -2.093 3.361  10.722 6.875  10.801 -0.021 -0.024 -0.024 11.445 -2.022 10.761 3.602  10.766 3.025  10.752 0.681  6.059  -0.024 -0.024 10.756 -0.020 -0.024 4.899  10.764 -2.625 
0.261  9.466  10.785 -2.089 15.344 10.785 9.595  10.742 9.818  10.763 8.629  10.779 8.958  10.740 9.182  10.083 10.771 0.014  5.545  5.947  10.769 -3.301 10.743 -3.276 10.753 -2.088 3.363  10.722 6.882  10.801 -0.016 -0.021 -0.021 11.445 -2.017 10.761 3.604  10.767 3.030  10.752 0.685  6.062  -0.021 -0.021 10.757 -0.016 -0.021 4.901  10.764 -2.619 
0.262  9.469  10.786 -2.084 15.344 10.785 9.597  10.742 9.821  10.763 8.632  10.779 8.963  10.741 9.187  10.084 10.771 0.017  5.546  5.948  10.770 -3.294 10.744 -3.269 10.754 -2.083 3.365  10.723 6.890  10.802 -0.012 -0.018 -0.018 11.445 -2.012 10.762 3.606  10.767 3.035  10.753 0.688  6.064  -0.018 -0.018 10.757 -0.012 -0.018 4.904  10.765 -2.614 
0.263  9.472  10.786 -2.079 15.343 10.786 9.600  10.742 9.823  10.764 8.635  10.780 8.967  10.741 9.191  10.085 10.771 0.020  5.547  5.950  10.770 -3.286 10.744 -3.262 10.754 -2.078 3.368  10.723 6.897  10.802 -0.008 -0.016 -0.015 11.445 -2.007 10.762 3.609  10.768 3.039  10.753 0.692  6.066  -0.016 -0.016 10.758 -0.008 -0.016 4.907  10.765 -2.608 
0.264  9.475  10.786 -2.074 15.343 10.786 9.602  10.743 9.826  10.764 8.638  10.780 8.972  10.741 9.196  10.086 10.772 0.023  5.549  5.951  10.771 -3.279 10.744 -3.255 10.754 -2.073 3.370  10.723 6.905  10.803 -0.004 -0.013 -0.013 11.445 -2.002 10.763 3.611  10.768 3.044  10.754 0.696  6.069  -0.013 -0.013 10.758 -0.003 -0.013 4.910  10.766 -2.603 
0.265  9.478  10.787 -2.069 15.342 10.786 9.605  10.743 9.828  10.765 8.641  10.780 8.976  10.741 9.200  10.086 10.772 0.025  5.550  5.952  10.771 -3.271 10.745 -3.248 10.754 -2.068 3.372  10.724 6.912  10.803 0.000  -0.010 -0.010 11.445 -1.997 10.763 3.613  10.769 3.048  10.754 0.700  6.071  -0.010 -0.010 10.758 0.001  -0.010 4.913  10.766 -2.597 
0.266  9.481  10.787 -2.064 15.342 10.787 9.607  10.743 9.831  10.765 8.644  10.781 8.981  10.742 9.205  10.087 10.772 0.028  5.551  5.953  10.772 -3.263 10.745 -3.240 10.755 -2.063 3.374  10.724 6.919  10.804 0.005  -0.007 -0.007 11.446 -1.992 10.763 3.615  10.769 3.053  10.755 0.704  6.074  -0.007 -0.007 10.759 0.005  -0.007 4.915  10.767 -2.592 
0.267  9.484  10.788 -2.059 15.341 10.787 9.610  10.744 9.833  10.766 8.648  10.781 8.985  10.742 9.209  10.088 10.773 0.031  5.553  5.954  10.772 -3.256 10.745 -3.233 10.755 -2.058 3.376  10.724 6.927  10.804 0.009  -0.005 -0.005 11.446 -1.986 10.764 3.618  10.770 3.057  10.755 0.708  6.076  -0.005 -0.005 10.759 0.009  -0.005 4.918  10.767 -2.586 
0.268  9.487  10.788 -2.054 15.341 10.787 9.612  10.744 9.836  10.766 8.651  10.781 8.990  10.742 9.214  10.089 10.773 0.034  5.554  5.956  10.773 -3.248 10.746 -3.226 10.755 -2.053 3.378  10.725 6.934  10.804 0.013  -0.002 -0.002 11.446 -1.981 10.764 3.620  10.770 3.062  10.755 0.712  6.078  -0.002 -0.002 10.760 0.014  -0.002 4.921  10.768 -2.581 
0.269  9.490  10.788 -2.049 15.340 10.788 9.615  10.744 9.838  10.766 8.654  10.782 8.994  10.743 9.218  10.089 10.773 0.037  5.556  5.957  10.773 -3.240 10.746 -3.218 10.756 -2.048 3.381  10.725 6.942  10.805 0.017  0.001  0.001  11.446 -1.976 10.765 3.622  10.771 3.067  10.756 0.715  6.081  0.001  0.001  10.760 0.018  0.001  4.924  10.768 -2.575 
0.270  9.493  10.789 -2.044 15.340 10.788 9.617  10.744 9.841  10.767 8.657  10.782 8.999  10.743 9.223  10.090 10.774 0.039  5.557  5.958  10.774 -3.233 10.746 -3.211 10.756 -2.043 3.383  10.725 6.949  10.805 0.022  0.004  0.004  11.446 -1.971 10.765 3.624  10.771 3.071  10.756 0.719  6.083  0.004  0.004  10.761 0.022  0.004  4.926  10.769 -2.570 
0.271  9.496  10.789 -2.039 15.340 10.788 9.620  10.745 9.843  10.767 8.661  10.782 9.003  10.743 9.227  10.091 10.774 0.042  5.558  5.959  10.774 -3.225 10.747 -3.204 10.756 -2.038 3.385  10.726 6.957  10.806 0.026  0.007  0.007  11.446 -1.966 10.765 3.627  10.772 3.076  10.757 0.723  6.086  0.007  0.006  10.761 0.026  0.007  4.929  10.769 -2.564 
0.272  9.499  10.790 -2.034 15.339 10.789 9.622  10.745 9.846  10.768 8.664  10.783 9.008  10.744 9.232  10.092 10.774 0.045  5.560  5.960  10.774 -3.217 10.747 -3.196 10.757 -2.033 3.387  10.726 6.964  10.806 0.030  0.009  0.009  11.446 -1.960 10.766 3.629  10.772 3.081  10.757 0.727  6.088  0.009  0.009  10.762 0.031  0.009  4.932  10.770 -2.558 
0.273  9.502  10.790 -2.029 15.339 10.789 9.625  10.745 9.848  10.768 8.667  10.783 9.012  10.744 9.236  10.092 10.775 0.048  5.561  5.962  10.775 -3.210 10.747 -3.189 10.757 -2.028 3.389  10.726 6.972  10.806 0.035  0.012  0.012  11.446 -1.955 10.766 3.631  10.773 3.085  10.758 0.731  6.091  0.012  0.012  10.762 0.035  0.012  4.935  10.770 -2.553 
0.274  9.505  10.790 -2.024 15.338 10.789 9.627  10.746 9.851  10.769 8.670  10.784 9.017  10.744 9.241  10.093 10.775 0.051  5.562  5.963  10.775 -3.202 10.748 -3.182 10.757 -2.023 3.392  10.727 6.980  10.807 0.039  0.015  0.015  11.446 -1.950 10.767 3.634  10.773 3.090  10.758 0.735  6.093  0.015  0.015  10.763 0.039  0.015  4.938  10.771 -2.547 
0.275  9.508  10.791 -2.018 15.338 10.789 9.630  10.746 9.853  10.769 8.674  10.784 9.022  10.745 9.245  10.094 10.775 0.053  5.564  5.964  10.776 -3.194 10.748 -3.174 10.758 -2.018 3.394  10.727 6.987  10.807 0.043  0.018  0.018  11.446 -1.945 10.767 3.636  10.774 3.095  10.758 0.739  6.096  0.018  0.018  10.763 0.044  0.018  4.941  10.771 -2.542 
0.276  9.511  10.791 -2.013 15.337 10.790 9.632  10.746 9.856  10.770 8.677  10.784 9.026  10.745 9.250  10.095 10.776 0.056  5.565  5.965  10.776 -3.186 10.748 -3.167 10.758 -2.012 3.396  10.727 6.995  10.808 0.048  0.021  0.021  11.446 -1.939 10.768 3.638  10.774 3.099  10.759 0.743  6.098  0.021  0.021  10.764 0.048  0.021  4.943  10.772 -2.536 
0.277  9.514  10.791 -2.008 15.337 10.790 9.635  10.747 9.859  10.770 8.680  10.785 9.031  10.745 9.255  10.096 10.776 0.059  5.567  5.967  10.777 -3.178 10.749 -3.159 10.758 -2.007 3.398  10.728 7.003  10.808 0.052  0.024  0.024  11.446 -1.934 10.768 3.641  10.774 3.104  10.759 0.747  6.101  0.023  0.023  10.764 0.052  0.024  4.946  10.772 -2.530 
0.278  9.517  10.792 -2.003 15.336 10.790 9.638  10.747 9.861  10.770 8.684  10.785 9.036  10.746 9.259  10.096 10.776 0.062  5.568  5.968  10.777 -3.171 10.749 -3.152 10.759 -2.002 3.401  10.728 7.010  10.809 0.056  0.026  0.026  11.446 -1.929 10.769 3.643  10.775 3.109  10.760 0.751  6.103  0.026  0.026  10.765 0.057  0.026  4.949  10.773 -2.525 
0.279  9.520  10.792 -1.998 15.336 10.791 9.640  10.747 9.864  10.771 8.687  10.785 9.040  10.746 9.264  10.097 10.777 0.065  5.569  5.969  10.778 -3.163 10.749 -3.144 10.759 -1.997 3.403  10.728 7.018  10.809 0.061  0.029  0.029  11.446 -1.923 10.769 3.646  10.775 3.113  10.760 0.755  6.106  0.029  0.029  10.765 0.061  0.029  4.952  10.774 -2.519 
0.280  9.523  10.793 -1.993 15.335 10.791 9.643  10.748 9.866  10.771 8.690  10.786 9.045  10.746 9.268  10.098 10.777 0.068  5.571  5.970  10.778 -3.155 10.750 -3.137 10.759 -1.992 3.405  10.729 7.026  10.809 0.065  0.032  0.032  11.446 -1.918 10.769 3.648  10.776 3.118  10.761 0.759  6.108  0.032  0.032  10.765 0.066  0.032  4.955  10.774 -2.513 
0.281  9.526  10.793 -1.987 15.335 10.791 9.645  10.748 9.869  10.772 8.694  10.786 9.050  10.746 9.273  10.099 10.777 0.071  5.572  5.972  10.779 -3.147 10.750 -3.129 10.760 -1.987 3.407  10.729 7.033  10.810 0.070  0.035  0.035  11.446 -1.913 10.770 3.650  10.776 3.123  10.761 0.763  6.111  0.035  0.035  10.766 0.070  0.035  4.958  10.775 -2.507 
0.282  9.529  10.793 -1.982 15.334 10.792 9.648  10.748 9.871  10.772 8.697  10.786 9.054  10.747 9.278  10.099 10.778 0.074  5.574  5.973  10.779 -3.139 10.750 -3.121 10.760 -1.981 3.410  10.729 7.041  10.810 0.074  0.038  0.038  11.446 -1.907 10.770 3.653  10.777 3.128  10.762 0.767  6.113  0.038  0.038  10.766 0.075  0.038  4.961  10.775 -2.502 
0.283  9.532  10.794 -1.977 15.334 10.792 9.651  10.749 9.874  10.773 8.700  10.787 9.059  10.747 9.282  10.100 10.778 0.077  5.575  5.974  10.780 -3.131 10.751 -3.114 10.760 -1.976 3.412  10.730 7.049  10.811 0.078  0.041  0.041  11.446 -1.902 10.771 3.655  10.777 3.132  10.762 0.771  6.116  0.041  0.041  10.767 0.079  0.041  4.964  10.776 -2.496 
0.284  9.535  10.794 -1.971 15.333 10.792 9.653  10.749 9.877  10.773 8.704  10.787 9.064  10.747 9.287  10.101 10.778 0.079  5.576  5.975  10.780 -3.123 10.751 -3.106 10.760 -1.971 3.414  10.730 7.057  10.811 0.083  0.044  0.044  11.446 -1.896 10.771 3.657  10.778 3.137  10.762 0.775  6.118  0.044  0.044  10.767 0.083  0.044  4.967  10.776 -2.490 
0.285  9.539  10.795 -1.966 15.333 10.793 9.656  10.749 9.879  10.774 8.707  10.787 9.068  10.748 9.292  10.102 10.779 0.082  5.578  5.977  10.781 -3.115 10.752 -3.099 10.761 -1.966 3.417  10.730 7.065  10.811 0.087  0.047  0.047  11.446 -1.891 10.772 3.660  10.778 3.142  10.763 0.779  6.121  0.047  0.046  10.768 0.088  0.047  4.970  10.777 -2.484 
0.286  9.542  10.795 -1.961 15.332 10.793 9.659  10.750 9.882  10.774 8.710  10.788 9.073  10.748 9.296  10.103 10.779 0.085  5.579  5.978  10.781 -3.107 10.752 -3.091 10.761 -1.960 3.419  10.731 7.072  10.812 0.092  0.050  0.050  11.446 -1.885 10.772 3.662  10.779 3.147  10.763 0.783  6.123  0.049  0.049  10.768 0.092  0.050  4.972  10.777 -2.478 
0.287  9.545  10.795 -1.956 15.332 10.793 9.661  10.750 9.884  10.775 8.714  10.788 9.078  10.748 9.301  10.103 10.780 0.088  5.581  5.979  10.782 -3.099 10.752 -3.083 10.761 -1.955 3.421  10.731 7.080  10.812 0.096  0.052  0.052  11.446 -1.880 10.772 3.665  10.779 3.152  10.764 0.787  6.126  0.052  0.052  10.769 0.097  0.052  4.975  10.778 -2.473 
0.288  9.548  10.796 -1.950 15.331 10.794 9.664  10.750 9.887  10.775 8.717  10.788 9.082  10.749 9.306  10.104 10.780 0.091  5.582  5.981  10.782 -3.091 10.753 -3.075 10.762 -1.950 3.424  10.731 7.088  10.813 0.101  0.055  0.055  11.446 -1.875 10.773 3.667  10.780 3.156  10.764 0.792  6.128  0.055  0.055  10.769 0.101  0.055  4.978  10.778 -2.467 
0.289  9.551  10.796 -1.945 15.331 10.794 9.666  10.750 9.890  10.775 8.721  10.789 9.087  10.749 9.311  10.105 10.780 0.094  5.584  5.982  10.783 -3.083 10.753 -3.068 10.762 -1.944 3.426  10.732 7.096  10.813 0.105  0.058  0.058  11.446 -1.869 10.773 3.670  10.780 3.161  10.765 0.796  6.131  0.058  0.058  10.770 0.106  0.058  4.981  10.779 -2.461 
0.290  9.554  10.797 -1.939 15.330 10.794 9.669  10.751 9.892  10.776 8.724  10.789 9.092  10.749 9.315  10.106 10.781 0.097  5.585  5.983  10.783 -3.075 10.753 -3.060 10.762 -1.939 3.428  10.732 7.104  10.814 0.110  0.061  0.061  11.446 -1.864 10.774 3.672  10.781 3.166  10.765 0.800  6.133  0.061  0.061  10.770 0.110  0.061  4.984  10.779 -2.455 
0.291  9.557  10.797 -1.934 15.330 10.795 9.672  10.751 9.895  10.776 8.727  10.789 9.097  10.750 9.320  10.107 10.781 0.100  5.586  5.984  10.784 -3.067 10.754 -3.052 10.763 -1.934 3.431  10.733 7.112  10.814 0.114  0.064  0.064  11.446 -1.858 10.774 3.674  10.781 3.171  10.766 0.804  6.136  0.064  0.064  10.771 0.115  0.064  4.987  10.780 -2.449 
0.292  9.561  10.797 -1.929 15.329 10.795 9.674  10.751 9.898  10.777 8.731  10.790 9.101  10.750 9.325  10.107 10.781 0.103  5.588  5.986  10.784 -3.058 10.754 -3.044 10.763 -1.928 3.433  10.733 7.120  10.814 0.119  0.067  0.067  11.446 -1.852 10.775 3.677  10.782 3.176  10.766 0.808  6.139  0.067  0.067  10.771 0.120  0.067  4.990  10.780 -2.443 
0.293  9.564  10.798 -1.923 15.329 10.795 9.677  10.752 9.900  10.777 8.734  10.790 9.106  10.750 9.330  10.108 10.782 0.106  5.589  5.987  10.785 -3.050 10.754 -3.037 10.763 -1.923 3.435  10.733 7.128  10.815 0.124  0.070  0.070  11.446 -1.847 10.775 3.679  10.782 3.181  10.766 0.812  6.141  0.070  0.070  10.772 0.124  0.070  4.993  10.781 -2.437 
0.294  9.567  10.798 -1.918 15.328 10.796 9.680  10.752 9.903  10.778 8.738  10.790 9.111  10.751 9.334  10.109 10.782 0.109  5.591  5.988  10.785 -3.042 10.755 -3.029 10.764 -1.917 3.438  10.734 7.136  10.815 0.128  0.073  0.073  11.446 -1.841 10.776 3.682  10.783 3.185  10.767 0.816  6.144  0.073  0.073  10.772 0.129  0.073  4.996  10.781 -2.431 
0.295  9.570  10.799 -1.912 15.327 10.796 9.683  10.752 9.906  10.778 8.741  10.791 9.116  10.751 9.339  10.110 10.782 0.112  5.592  5.990  10.786 -3.034 10.755 -3.021 10.764 -1.912 3.440  10.734 7.144  10.816 0.133  0.076  0.076  11.446 -1.836 10.776 3.684  10.783 3.190  10.767 0.821  6.146  0.076  0.076  10.773 0.133  0.076  4.999  10.782 -2.426 
0.296  9.573  10.799 -1.907 15.327 10.796 9.685  10.753 9.908  10.779 8.745  10.791 9.121  10.751 9.344  10.111 10.783 0.115  5.594  5.991  10.786 -3.026 10.755 -3.013 10.764 -1.907 3.442  10.734 7.152  10.816 0.137  0.079  0.079  11.446 -1.830 10.776 3.687  10.784 3.195  10.768 0.825  6.149  0.079  0.079  10.773 0.138  0.079  5.002  10.782 -2.420 
0.297  9.576  10.799 -1.901 15.326 10.797 9.688  10.753 9.911  10.779 8.748  10.792 9.125  10.752 9.349  10.111 10.783 0.118  5.595  5.992  10.787 -3.017 10.756 -3.005 10.765 -1.901 3.445  10.735 7.160  10.817 0.142  0.082  0.082  11.446 -1.825 10.777 3.689  10.784 3.200  10.768 0.829  6.152  0.082  0.082  10.774 0.142  0.082  5.005  10.783 -2.414 
0.298  9.580  10.800 -1.896 15.326 10.797 9.691  10.753 9.914  10.780 8.752  10.792 9.130  10.752 9.353  10.112 10.783 0.121  5.597  5.994  10.787 -3.009 10.756 -2.997 10.765 -1.896 3.447  10.735 7.168  10.817 0.147  0.085  0.085  11.447 -1.819 10.777 3.692  10.785 3.205  10.769 0.833  6.154  0.085  0.085  10.774 0.147  0.085  5.008  10.783 -2.408 
0.299  9.583  10.800 -1.890 15.325 10.797 9.693  10.754 9.916  10.780 8.755  10.792 9.135  10.752 9.358  10.113 10.784 0.124  5.598  5.995  10.788 -3.001 10.756 -2.989 10.765 -1.890 3.450  10.735 7.176  10.817 0.151  0.088  0.088  11.447 -1.813 10.778 3.694  10.785 3.210  10.769 0.837  6.157  0.088  0.088  10.775 0.152  0.088  5.011  10.784 -2.402 
0.300  9.586  10.801 -1.885 15.325 10.798 9.696  10.754 9.919  10.780 8.759  10.793 9.140  10.752 9.363  10.114 10.784 0.127  5.600  5.996  10.788 -2.993 10.757 -2.981 10.766 -1.885 3.452  10.736 7.184  10.818 0.156  0.091  0.091  11.447 -1.808 10.778 3.697  10.786 3.215  10.770 0.842  6.160  0.091  0.091  10.775 0.156  0.091  5.014  10.785 -2.396 
0.301  9.589  10.801 -1.879 15.324 10.798 9.699  10.754 9.922  10.781 8.762  10.793 9.145  10.753 9.368  10.115 10.784 0.130  5.601  5.998  10.789 -2.984 10.757 -2.973 10.766 -1.879 3.454  10.736 7.192  10.818 0.160  0.094  0.094  11.447 -1.802 10.779 3.699  10.786 3.220  10.770 0.846  6.162  0.094  0.094  10.776 0.161  0.094  5.017  10.785 -2.390 
0.302  9.592  10.801 -1.874 15.324 10.798 9.702  10.755 9.925  10.781 8.766  10.793 9.150  10.753 9.373  10.116 10.785 0.133  5.603  5.999  10.789 -2.976 10.758 -2.965 10.766 -1.874 3.457  10.736 7.200  10.819 0.165  0.097  0.097  11.447 -1.796 10.779 3.702  10.787 3.225  10.771 0.850  6.165  0.097  0.097  10.776 0.166  0.097  5.021  10.786 -2.384 
0.303  9.596  10.802 -1.868 15.323 10.798 9.704  10.755 9.927  10.782 8.769  10.794 9.154  10.753 9.378  10.116 10.785 0.136  5.604  6.000  10.790 -2.968 10.758 -2.957 10.767 -1.868 3.459  10.737 7.208  10.819 0.170  0.100  0.100  11.447 -1.791 10.780 3.704  10.787 3.230  10.771 0.854  6.168  0.100  0.100  10.777 0.170  0.100  5.024  10.786 -2.377 
0.304  9.599  10.802 -1.863 15.323 10.799 9.707  10.755 9.930  10.782 8.773  10.794 9.159  10.754 9.382  10.117 10.785 0.139  5.606  6.002  10.790 -2.959 10.758 -2.949 10.767 -1.863 3.462  10.737 7.216  10.820 0.175  0.104  0.104  11.447 -1.785 10.780 3.707  10.788 3.235  10.771 0.859  6.170  0.103  0.103  10.777 0.175  0.103  5.027  10.787 -2.371 
0.305  9.602  10.803 -1.857 15.322 10.799 9.710  10.756 9.933  10.783 8.776  10.794 9.164  10.754 9.387  10.118 10.786 0.142  5.607  6.003  10.791 -2.951 10.759 -2.941 10.767 -1.857 3.464  10.737 7.225  10.820 0.179  0.107  0.107  11.447 -1.779 10.780 3.709  10.789 3.240  10.772 0.863  6.173  0.107  0.106  10.778 0.180  0.107  5.030  10.787 -2.365 
0.306  9.605  10.803 -1.852 15.321 10.799 9.712  10.756 9.935  10.783 8.780  10.795 9.169  10.754 9.392  10.119 10.786 0.146  5.609  6.004  10.791 -2.942 10.759 -2.933 10.768 -1.851 3.466  10.738 7.233  10.821 0.184  0.110  0.110  11.447 -1.773 10.781 3.712  10.789 3.245  10.772 0.867  6.176  0.110  0.110  10.778 0.185  0.110  5.033  10.788 -2.359 
0.307  9.609  10.803 -1.846 15.321 10.800 9.715  10.756 9.938  10.784 8.783  10.795 9.174  10.755 9.397  10.120 10.786 0.149  5.610  6.006  10.792 -2.934 10.759 -2.925 10.768 -1.846 3.469  10.738 7.241  10.821 0.189  0.113  0.113  11.447 -1.768 10.781 3.714  10.790 3.249  10.773 0.871  6.178  0.113  0.113  10.779 0.189  0.113  5.036  10.788 -2.353 
0.308  9.612  10.804 -1.840 15.320 10.800 9.718  10.757 9.941  10.784 8.787  10.795 9.179  10.755 9.402  10.120 10.787 0.152  5.612  6.007  10.792 -2.925 10.760 -2.917 10.768 -1.840 3.471  10.739 7.249  10.821 0.193  0.116  0.116  11.447 -1.762 10.782 3.717  10.790 3.254  10.773 0.876  6.181  0.116  0.116  10.779 0.194  0.116  5.039  10.789 -2.347 
0.309  9.615  10.804 -1.835 15.320 10.800 9.721  10.757 9.944  10.785 8.791  10.796 9.184  10.755 9.407  10.121 10.787 0.155  5.613  6.008  10.793 -2.917 10.760 -2.909 10.769 -1.834 3.474  10.739 7.257  10.822 0.198  0.119  0.119  11.447 -1.756 10.782 3.719  10.791 3.259  10.774 0.880  6.184  0.119  0.119  10.780 0.199  0.119  5.042  10.789 -2.341 
0.310  9.618  10.805 -1.829 15.319 10.801 9.724  10.757 9.946  10.785 8.794  10.796 9.189  10.756 9.412  10.122 10.787 0.158  5.615  6.010  10.793 -2.909 10.760 -2.901 10.769 -1.829 3.476  10.739 7.266  10.822 0.203  0.122  0.122  11.447 -1.750 10.783 3.722  10.791 3.264  10.774 0.884  6.186  0.122  0.122  10.780 0.204  0.122  5.045  10.790 -2.335 
0.311  9.622  10.805 -1.823 15.319 10.801 9.726  10.758 9.949  10.786 8.798  10.796 9.194  10.756 9.417  10.123 10.788 0.161  5.616  6.011  10.794 -2.900 10.761 -2.893 10.769 -1.823 3.479  10.740 7.274  10.823 0.208  0.125  0.125  11.447 -1.744 10.783 3.725  10.792 3.269  10.775 0.889  6.189  0.125  0.125  10.780 0.208  0.125  5.048  10.790 -2.328 
0.312  9.625  10.805 -1.818 15.318 10.801 9.729  10.758 9.952  10.786 8.801  10.797 9.199  10.756 9.421  10.124 10.788 0.164  5.618  6.012  10.795 -2.891 10.761 -2.884 10.769 -1.818 3.481  10.740 7.282  10.823 0.213  0.128  0.128  11.447 -1.739 10.784 3.727  10.792 3.275  10.775 0.893  6.192  0.128  0.128  10.781 0.213  0.128  5.052  10.791 -2.322 
0.313  9.628  10.806 -1.812 15.317 10.802 9.732  10.758 9.955  10.787 8.805  10.797 9.203  10.757 9.426  10.125 10.788 0.167  5.619  6.014  10.795 -2.883 10.761 -2.876 10.770 -1.812 3.484  10.740 7.291  10.824 0.217  0.132  0.132  11.447 -1.733 10.784 3.730  10.793 3.280  10.776 0.897  6.195  0.131  0.131  10.781 0.218  0.131  5.055  10.791 -2.316 
0.314  9.631  10.806 -1.806 15.317 10.802 9.735  10.759 9.958  10.787 8.809  10.798 9.208  10.757 9.431  10.125 10.789 0.170  5.621  6.015  10.796 -2.874 10.762 -2.868 10.770 -1.806 3.486  10.741 7.299  10.824 0.222  0.135  0.135  11.447 -1.727 10.784 3.732  10.793 3.285  10.776 0.902  6.197  0.135  0.135  10.782 0.223  0.135  5.058  10.792 -2.310 
0.315  9.635  10.807 -1.800 15.316 10.802 9.738  10.759 9.960  10.787 8.812  10.798 9.213  10.757 9.436  10.126 10.789 0.174  5.622  6.017  10.796 -2.866 10.762 -2.860 10.770 -1.800 3.489  10.741 7.307  10.824 0.227  0.138  0.138  11.447 -1.721 10.785 3.735  10.794 3.290  10.776 0.906  6.200  0.138  0.138  10.782 0.228  0.138  5.061  10.793 -2.304 
0.316  9.638  10.807 -1.795 15.316 10.803 9.740  10.759 9.963  10.788 8.816  10.798 9.218  10.758 9.441  10.127 10.790 0.177  5.624  6.018  10.797 -2.857 10.763 -2.852 10.771 -1.795 3.491  10.741 7.316  10.825 0.232  0.141  0.141  11.447 -1.715 10.785 3.738  10.794 3.295  10.777 0.911  6.203  0.141  0.141  10.783 0.232  0.141  5.064  10.793 -2.297 
0.317  9.641  10.807 -1.789 15.315 10.803 9.743  10.759 9.966  10.788 8.820  10.799 9.223  10.758 9.446  10.128 10.790 0.180  5.625  6.019  10.797 -2.849 10.763 -2.843 10.771 -1.789 3.494  10.742 7.324  10.825 0.237  0.144  0.144  11.447 -1.709 10.786 3.740  10.795 3.300  10.777 0.915  6.206  0.144  0.144  10.783 0.237  0.144  5.067  10.794 -2.291 
0.318  9.645  10.808 -1.783 15.314 10.803 9.746  10.760 9.969  10.789 8.823  10.799 9.228  10.758 9.451  10.129 10.790 0.183  5.627  6.021  10.798 -2.840 10.763 -2.835 10.771 -1.783 3.496  10.742 7.332  10.826 0.241  0.147  0.147  11.447 -1.703 10.786 3.743  10.795 3.305  10.778 0.919  6.208  0.147  0.147  10.784 0.242  0.147  5.071  10.794 -2.285 
0.319  9.648  10.808 -1.777 15.314 10.804 9.749  10.760 9.972  10.789 8.827  10.799 9.233  10.759 9.456  10.130 10.791 0.186  5.629  6.022  10.798 -2.831 10.764 -2.827 10.772 -1.777 3.499  10.742 7.341  10.826 0.246  0.151  0.151  11.447 -1.697 10.787 3.745  10.796 3.310  10.778 0.924  6.211  0.150  0.150  10.784 0.247  0.151  5.074  10.795 -2.278 
0.320  9.651  10.809 -1.771 15.313 10.804 9.752  10.760 9.974  10.790 8.831  10.800 9.238  10.759 9.461  10.131 10.791 0.190  5.630  6.024  10.799 -2.823 10.764 -2.818 10.772 -1.772 3.501  10.743 7.349  10.827 0.251  0.154  0.154  11.447 -1.691 10.787 3.748  10.796 3.315  10.779 0.928  6.214  0.154  0.154  10.785 0.252  0.154  5.077  10.795 -2.272 
0.321  9.655  10.809 -1.766 15.313 10.804 9.754  10.761 9.977  10.790 8.834  10.800 9.243  10.759 9.466  10.131 10.791 0.193  5.632  6.025  10.799 -2.814 10.764 -2.810 10.772 -1.766 3.504  10.743 7.358  10.827 0.256  0.157  0.157  11.447 -1.685 10.788 3.751  10.797 3.320  10.779 0.933  6.217  0.157  0.157  10.785 0.257  0.157  5.080  10.796 -2.266 
0.322  9.658  10.809 -1.760 15.312 10.805 9.757  10.761 9.980  10.791 8.838  10.800 9.248  10.760 9.471  10.132 10.792 0.196  5.633  6.026  10.800 -2.805 10.765 -2.802 10.773 -1.760 3.506  10.744 7.366  10.827 0.261  0.160  0.160  11.447 -1.679 10.788 3.753  10.797 3.325  10.780 0.937  6.220  0.160  0.160  10.786 0.262  0.160  5.083  10.796 -2.260 
0.323  9.661  10.810 -1.754 15.311 10.805 9.760  10.761 9.983  10.791 8.842  10.801 9.253  10.760 9.476  10.133 10.792 0.199  5.635  6.028  10.800 -2.796 10.765 -2.793 10.773 -1.754 3.509  10.744 7.374  10.828 0.266  0.163  0.163  11.447 -1.673 10.789 3.756  10.798 3.330  10.780 0.942  6.222  0.163  0.163  10.786 0.267  0.163  5.087  10.797 -2.253 
0.324  9.665  10.810 -1.748 15.311 10.805 9.763  10.762 9.986  10.792 8.846  10.801 9.258  10.760 9.481  10.134 10.792 0.202  5.636  6.029  10.801 -2.788 10.765 -2.785 10.773 -1.748 3.511  10.744 7.383  10.828 0.271  0.167  0.167  11.447 -1.667 10.789 3.759  10.798 3.335  10.781 0.946  6.225  0.167  0.166  10.787 0.271  0.167  5.090  10.797 -2.247 
0.325  9.668  10.811 -1.742 15.310 10.806 9.766  10.762 9.988  10.792 8.849  10.801 9.263  10.760 9.486  10.135 10.793 0.206  5.638  6.031  10.801 -2.779 10.766 -2.776 10.774 -1.742 3.514  10.745 7.391  10.829 0.276  0.170  0.170  11.447 -1.661 10.789 3.761  10.799 3.341  10.781 0.950  6.228  0.170  0.170  10.787 0.276  0.170  5.093  10.798 -2.240 
0.326  9.671  10.811 -1.736 15.310 10.806 9.769  10.762 9.991  10.793 8.853  10.802 9.268  10.761 9.491  10.136 10.793 0.209  5.639  6.032  10.802 -2.770 10.766 -2.768 10.774 -1.737 3.516  10.745 7.400  10.829 0.281  0.173  0.173  11.447 -1.655 10.790 3.764  10.799 3.346  10.781 0.955  6.231  0.173  0.173  10.788 0.281  0.173  5.096  10.799 -2.234 
0.327  9.675  10.811 -1.730 15.309 10.806 9.772  10.763 9.994  10.793 8.857  10.802 9.273  10.761 9.496  10.136 10.793 0.212  5.641  6.033  10.802 -2.761 10.766 -2.759 10.774 -1.731 3.519  10.745 7.409  10.830 0.286  0.176  0.176  11.447 -1.649 10.790 3.767  10.800 3.351  10.782 0.959  6.234  0.176  0.176  10.788 0.286  0.176  5.099  10.799 -2.228 
0.328  9.678  10.812 -1.724 15.308 10.807 9.774  10.763 9.997  10.794 8.860  10.803 9.278  10.761 9.501  10.137 10.794 0.215  5.643  6.035  10.803 -2.752 10.767 -2.751 10.775 -1.725 3.522  10.746 7.417  10.830 0.291  0.180  0.180  11.447 -1.643 10.791 3.769  10.800 3.356  10.782 0.964  6.236  0.180  0.179  10.789 0.291  0.180  5.103  10.800 -2.221 
0.329  9.681  10.812 -1.719 15.308 10.807 9.777  10.763 10.000 10.794 8.864  10.803 9.283  10.762 9.506  10.138 10.794 0.219  5.644  6.036  10.803 -2.743 10.767 -2.742 10.775 -1.719 3.524  10.746 7.426  10.831 0.296  0.183  0.183  11.447 -1.637 10.791 3.772  10.801 3.361  10.783 0.968  6.239  0.183  0.183  10.789 0.296  0.183  5.106  10.800 -2.215 
0.330  9.685  10.813 -1.713 15.307 10.807 9.780  10.764 10.003 10.795 8.868  10.803 9.289  10.762 9.511  10.139 10.794 0.222  5.646  6.038  10.804 -2.735 10.768 -2.734 10.775 -1.713 3.527  10.746 7.434  10.831 0.301  0.186  0.186  11.447 -1.631 10.792 3.775  10.801 3.366  10.783 0.973  6.242  0.186  0.186  10.790 0.301  0.186  5.109  10.801 -2.208 
0.331  9.688  10.813 -1.707 15.306 10.808 9.783  10.764 10.006 10.795 8.872  10.804 9.294  10.762 9.516  10.140 10.795 0.225  5.647  6.039  10.804 -2.726 10.768 -2.725 10.776 -1.707 3.529  10.747 7.443  10.831 0.306  0.189  0.189  11.447 -1.625 10.792 3.777  10.802 3.371  10.784 0.978  6.245  0.189  0.189  10.790 0.306  0.189  5.113  10.801 -2.202 
0.332  9.691  10.813 -1.701 15.306 10.808 9.786  10.764 10.008 10.795 8.876  10.804 9.299  10.763 9.521  10.141 10.795 0.228  5.649  6.040  10.805 -2.717 10.768 -2.717 10.776 -1.701 3.532  10.747 7.451  10.832 0.311  0.193  0.193  11.447 -1.619 10.793 3.780  10.802 3.377  10.784 0.982  6.248  0.193  0.193  10.791 0.311  0.193  5.116  10.802 -2.195 
0.333  9.695  10.814 -1.695 15.305 10.808 9.789  10.765 10.011 10.796 8.879  10.804 9.304  10.763 9.526  10.142 10.795 0.232  5.651  6.042  10.805 -2.708 10.769 -2.708 10.776 -1.695 3.534  10.747 7.460  10.832 0.316  0.196  0.196  11.447 -1.613 10.793 3.783  10.803 3.382  10.785 0.987  6.251  0.196  0.196  10.791 0.316  0.196  5.119  10.802 -2.189 
0.334  9.698  10.814 -1.689 15.305 10.809 9.792  10.765 10.014 10.796 8.883  10.805 9.309  10.763 9.531  10.142 10.796 0.235  5.652  6.043  10.806 -2.699 10.769 -2.700 10.777 -1.689 3.537  10.748 7.469  10.833 0.321  0.199  0.199  11.447 -1.607 10.793 3.785  10.803 3.387  10.785 0.991  6.254  0.199  0.199  10.792 0.321  0.199  5.122  10.803 -2.182 
0.335  9.701  10.815 -1.683 15.304 10.809 9.795  10.765 10.017 10.797 8.887  10.805 9.314  10.764 9.536  10.143 10.796 0.238  5.654  6.045  10.806 -2.690 10.769 -2.691 10.777 -1.683 3.540  10.748 7.477  10.833 0.326  0.203  0.203  11.447 -1.601 10.794 3.788  10.804 3.392  10.786 0.996  6.256  0.203  0.203  10.792 0.326  0.203  5.126  10.803 -2.176 
0.336  9.705  10.815 -1.677 15.303 10.809 9.798  10.766 10.020 10.797 8.891  10.805 9.319  10.764 9.541  10.144 10.796 0.242  5.655  6.046  10.807 -2.681 10.770 -2.682 10.777 -1.677 3.542  10.749 7.486  10.834 0.331  0.206  0.206  11.447 -1.594 10.794 3.791  10.804 3.397  10.786 1.000  6.259  0.206  0.206  10.793 0.331  0.206  5.129  10.804 -2.169 
0.337  9.708  10.815 -1.670 15.303 10.810 9.801  10.766 10.023 10.798 8.895  10.806 9.324  10.764 9.546  10.145 10.797 0.245  5.657  6.048  10.807 -2.672 10.770 -2.674 10.778 -1.671 3.545  10.749 7.495  10.834 0.336  0.209  0.209  11.447 -1.588 10.795 3.794  10.805 3.403  10.787 1.005  6.262  0.209  0.209  10.793 0.337  0.209  5.132  10.805 -2.163 
0.338  9.712  10.816 -1.664 15.302 10.810 9.803  10.766 10.026 10.798 8.898  10.806 9.329  10.765 9.552  10.146 10.797 0.248  5.659  6.049  10.808 -2.663 10.770 -2.665 10.778 -1.665 3.547  10.749 7.503  10.834 0.341  0.213  0.213  11.447 -1.582 10.795 3.796  10.806 3.408  10.787 1.010  6.265  0.213  0.213  10.794 0.342  0.213  5.136  10.805 -2.156 
0.339  9.715  10.816 -1.658 15.301 10.810 9.806  10.767 10.029 10.799 8.902  10.806 9.334  10.765 9.557  10.147 10.797 0.252  5.660  6.051  10.808 -2.654 10.771 -2.656 10.778 -1.659 3.550  10.750 7.512  10.835 0.346  0.216  0.216  11.447 -1.576 10.796 3.799  10.806 3.413  10.787 1.014  6.268  0.216  0.216  10.794 0.347  0.216  5.139  10.806 -2.150 
0.340  9.718  10.817 -1.652 15.301 10.811 9.809  10.767 10.032 10.799 8.906  10.807 9.339  10.765 9.562  10.148 10.798 0.255  5.662  6.052  10.809 -2.645 10.771 -2.648 10.779 -1.653 3.553  10.750 7.521  10.835 0.351  0.219  0.219  11.447 -1.570 10.796 3.802  10.807 3.418  10.788 1.019  6.271  0.219  0.219  10.795 0.352  0.219  5.142  10.806 -2.143 
0.341  9.722  10.817 -1.646 15.300 10.811 9.812  10.767 10.035 10.800 8.910  10.807 9.345  10.766 9.567  10.149 10.798 0.258  5.664  6.053  10.809 -2.636 10.772 -2.639 10.779 -1.647 3.555  10.750 7.530  10.836 0.356  0.223  0.223  11.447 -1.563 10.797 3.805  10.807 3.423  10.788 1.023  6.274  0.223  0.223  10.795 0.357  0.223  5.146  10.807 -2.136 
0.342  9.725  10.817 -1.640 15.299 10.811 9.815  10.767 10.037 10.800 8.914  10.808 9.350  10.766 9.572  10.149 10.799 0.262  5.665  6.055  10.810 -2.627 10.772 -2.630 10.779 -1.641 3.558  10.751 7.538  10.836 0.361  0.226  0.226  11.447 -1.557 10.797 3.807  10.808 3.429  10.789 1.028  6.277  0.226  0.226  10.796 0.362  0.226  5.149  10.807 -2.130 
0.343  9.729  10.818 -1.634 15.299 10.811 9.818  10.768 10.040 10.801 8.918  10.808 9.355  10.766 9.577  10.150 10.799 0.265  5.667  6.056  10.811 -2.618 10.772 -2.621 10.780 -1.635 3.561  10.751 7.547  10.837 0.367  0.229  0.229  11.447 -1.551 10.798 3.810  10.808 3.434  10.789 1.033  6.280  0.229  0.229  10.796 0.367  0.229  5.152  10.808 -2.123 
0.344  9.732  10.818 -1.628 15.298 10.812 9.821  10.768 10.043 10.801 8.922  10.808 9.360  10.767 9.582  10.151 10.799 0.268  5.668  6.058  10.811 -2.609 10.773 -2.613 10.780 -1.628 3.563  10.751 7.556  10.837 0.372  0.233  0.233  11.446 -1.544 10.798 3.813  10.809 3.439  10.790 1.037  6.283  0.233  0.233  10.797 0.372  0.233  5.156  10.808 -2.117 
0.345  9.735  10.819 -1.622 15.297 10.812 9.824  10.768 10.046 10.802 8.925  10.809 9.365  10.767 9.587  10.152 10.800 0.272  5.670  6.059  10.812 -2.599 10.773 -2.604 10.780 -1.622 3.566  10.752 7.565  10.838 0.377  0.236  0.236  11.446 -1.538 10.798 3.816  10.809 3.445  10.790 1.042  6.285  0.236  0.236  10.797 0.377  0.236  5.159  10.809 -2.110 
0.346  9.739  10.819 -1.615 15.297 10.812 9.827  10.769 10.049 10.802 8.929  10.809 9.370  10.767 9.592  10.153 10.800 0.275  5.672  6.061  10.812 -2.590 10.773 -2.595 10.780 -1.616 3.569  10.752 7.573  10.838 0.382  0.240  0.240  11.446 -1.532 10.799 3.818  10.810 3.450  10.791 1.047  6.288  0.240  0.240  10.798 0.383  0.240  5.162  10.809 -2.103 
0.347  9.742  10.819 -1.609 15.296 10.813 9.830  10.769 10.052 10.803 8.933  10.809 9.375  10.767 9.598  10.154 10.800 0.278  5.673  6.062  10.813 -2.581 10.774 -2.586 10.781 -1.610 3.571  10.752 7.582  10.838 0.387  0.243  0.243  11.446 -1.526 10.799 3.821  10.810 3.455  10.791 1.051  6.291  0.243  0.243  10.798 0.388  0.243  5.166  10.810 -2.097 
0.348  9.746  10.820 -1.603 15.295 10.813 9.833  10.769 10.055 10.803 8.937  10.810 9.381  10.768 9.603  10.155 10.801 0.282  5.675  6.064  10.813 -2.572 10.774 -2.577 10.781 -1.604 3.574  10.753 7.591  10.839 0.392  0.247  0.247  11.446 -1.519 10.800 3.824  10.811 3.460  10.792 1.056  6.294  0.246  0.246  10.799 0.393  0.246  5.169  10.811 -2.090 
0.349  9.749  10.820 -1.597 15.295 10.813 9.836  10.770 10.058 10.804 8.941  10.810 9.386  10.768 9.608  10.156 10.801 0.285  5.677  6.065  10.814 -2.563 10.774 -2.568 10.781 -1.598 3.577  10.753 7.600  10.839 0.398  0.250  0.250  11.446 -1.513 10.800 3.827  10.811 3.466  10.792 1.061  6.297  0.250  0.250  10.799 0.398  0.250  5.173  10.811 -2.083 
0.350  9.753  10.821 -1.591 15.294 10.814 9.839  10.770 10.061 10.804 8.945  10.810 9.391  10.768 9.613  10.156 10.801 0.289  5.678  6.067  10.814 -2.553 10.775 -2.560 10.782 -1.591 3.579  10.753 7.609  10.840 0.403  0.253  0.253  11.446 -1.507 10.801 3.830  10.812 3.471  10.793 1.065  6.300  0.253  0.253  10.800 0.403  0.253  5.176  10.812 -2.076 
0.351  9.756  10.821 -1.584 15.293 10.814 9.842  10.770 10.064 10.804 8.949  10.811 9.396  10.769 9.618  10.157 10.802 0.292  5.680  6.068  10.815 -2.544 10.775 -2.551 10.782 -1.585 3.582  10.754 7.618  10.840 0.408  0.257  0.257  11.446 -1.500 10.801 3.832  10.812 3.476  10.793 1.070  6.303  0.257  0.257  10.800 0.409  0.257  5.179  10.812 -2.070 
0.352  9.760  10.822 -1.578 15.292 10.814 9.845  10.771 10.067 10.805 8.953  10.811 9.401  10.769 9.623  10.158 10.802 0.295  5.682  6.070  10.815 -2.535 10.775 -2.542 10.782 -1.579 3.585  10.754 7.627  10.841 0.413  0.260  0.260  11.446 -1.494 10.802 3.835  10.813 3.482  10.793 1.075  6.306  0.260  0.260  10.801 0.414  0.260  5.183  10.813 -2.063 
0.353  9.763  10.822 -1.572 15.292 10.815 9.848  10.771 10.070 10.805 8.957  10.811 9.407  10.769 9.629  10.159 10.802 0.299  5.683  6.071  10.816 -2.526 10.776 -2.533 10.783 -1.573 3.588  10.755 7.635  10.841 0.418  0.264  0.264  11.446 -1.487 10.802 3.838  10.813 3.487  10.794 1.080  6.309  0.264  0.264  10.801 0.419  0.264  5.186  10.813 -2.056 
0.354  9.766  10.822 -1.565 15.291 10.815 9.851  10.771 10.073 10.806 8.961  10.812 9.412  10.770 9.634  10.160 10.803 0.302  5.685  6.073  10.816 -2.516 10.776 -2.524 10.783 -1.566 3.590  10.755 7.644  10.842 0.424  0.267  0.267  11.446 -1.481 10.803 3.841  10.814 3.492  10.794 1.084  6.312  0.267  0.267  10.802 0.424  0.267  5.190  10.814 -2.049 
0.355  9.770  10.823 -1.559 15.290 10.815 9.854  10.772 10.076 10.806 8.965  10.812 9.417  10.770 9.639  10.161 10.803 0.306  5.687  6.074  10.817 -2.507 10.776 -2.515 10.783 -1.560 3.593  10.755 7.653  10.842 0.429  0.271  0.271  11.446 -1.475 10.803 3.844  10.814 3.498  10.795 1.089  6.315  0.271  0.271  10.802 0.430  0.271  5.193  10.814 -2.043 
0.356  9.773  10.823 -1.553 15.290 10.816 9.857  10.772 10.079 10.807 8.969  10.812 9.422  10.770 9.644  10.162 10.803 0.309  5.688  6.076  10.817 -2.498 10.777 -2.506 10.784 -1.554 3.596  10.756 7.662  10.842 0.434  0.274  0.274  11.446 -1.468 10.803 3.847  10.815 3.503  10.795 1.094  6.318  0.274  0.274  10.803 0.435  0.274  5.196  10.815 -2.036 
0.357  9.777  10.824 -1.547 15.289 10.816 9.860  10.772 10.082 10.807 8.973  10.813 9.427  10.771 9.649  10.163 10.804 0.313  5.690  6.077  10.818 -2.488 10.777 -2.497 10.784 -1.548 3.598  10.756 7.671  10.843 0.439  0.278  0.278  11.446 -1.462 10.804 3.849  10.815 3.508  10.796 1.099  6.321  0.278  0.277  10.803 0.440  0.278  5.200  10.815 -2.029 
0.358  9.780  10.824 -1.540 15.288 10.816 9.863  10.773 10.085 10.808 8.977  10.813 9.433  10.771 9.654  10.163 10.804 0.316  5.692  6.079  10.818 -2.479 10.778 -2.488 10.784 -1.541 3.601  10.756 7.680  10.843 0.445  0.281  0.281  11.446 -1.455 10.804 3.852  10.816 3.514  10.796 1.104  6.324  0.281  0.281  10.804 0.445  0.281  5.203  10.816 -2.022 
0.359  9.784  10.824 -1.534 15.287 10.817 9.866  10.773 10.088 10.808 8.981  10.813 9.438  10.771 9.660  10.164 10.804 0.320  5.693  6.080  10.819 -2.470 10.778 -2.479 10.785 -1.535 3.604  10.757 7.689  10.844 0.450  0.285  0.285  11.446 -1.449 10.805 3.855  10.816 3.519  10.797 1.108  6.327  0.285  0.284  10.804 0.451  0.285  5.207  10.817 -2.015 
0.360  9.787  10.825 -1.527 15.287 10.817 9.869  10.773 10.091 10.809 8.985  10.814 9.443  10.772 9.665  10.165 10.805 0.323  5.695  6.082  10.819 -2.460 10.778 -2.470 10.785 -1.529 3.607  10.757 7.698  10.844 0.455  0.288  0.288  11.446 -1.442 10.805 3.858  10.817 3.524  10.797 1.113  6.330  0.288  0.288  10.805 0.456  0.288  5.210  10.817 -2.008 
0.361  9.791  10.825 -1.521 15.286 10.817 9.872  10.774 10.094 10.809 8.989  10.814 9.448  10.772 9.670  10.166 10.805 0.327  5.697  6.083  10.820 -2.451 10.779 -2.461 10.785 -1.522 3.609  10.757 7.707  10.845 0.461  0.292  0.292  11.446 -1.436 10.806 3.861  10.817 3.530  10.798 1.118  6.333  0.292  0.292  10.805 0.461  0.292  5.214  10.818 -2.002 
0.362  9.794  10.826 -1.515 15.285 10.818 9.875  10.774 10.097 10.810 8.993  10.815 9.453  10.772 9.675  10.167 10.805 0.330  5.698  6.085  10.820 -2.441 10.779 -2.452 10.786 -1.516 3.612  10.758 7.716  10.845 0.466  0.295  0.295  11.446 -1.429 10.806 3.864  10.818 3.535  10.798 1.123  6.336  0.295  0.295  10.806 0.467  0.295  5.217  10.818 -1.995 
0.363  9.798  10.826 -1.508 15.285 10.818 9.878  10.774 10.100 10.810 8.997  10.815 9.459  10.772 9.680  10.168 10.806 0.334  5.700  6.086  10.821 -2.432 10.779 -2.442 10.786 -1.509 3.615  10.758 7.725  10.845 0.471  0.299  0.299  11.446 -1.423 10.807 3.867  10.819 3.541  10.799 1.128  6.339  0.299  0.299  10.806 0.472  0.299  5.221  10.819 -1.988 
0.364  9.801  10.826 -1.502 15.284 10.818 9.881  10.774 10.103 10.811 9.001  10.815 9.464  10.773 9.686  10.169 10.806 0.337  5.702  6.088  10.821 -2.422 10.780 -2.433 10.786 -1.503 3.618  10.758 7.734  10.846 0.477  0.302  0.302  11.446 -1.416 10.807 3.869  10.819 3.546  10.799 1.132  6.342  0.302  0.302  10.807 0.477  0.302  5.224  10.819 -1.981 
0.365  9.805  10.827 -1.495 15.283 10.819 9.884  10.775 10.106 10.811 9.005  10.816 9.469  10.773 9.691  10.170 10.806 0.341  5.704  6.089  10.822 -2.413 10.780 -2.424 10.787 -1.497 3.620  10.759 7.743  10.846 0.482  0.306  0.306  11.446 -1.410 10.808 3.872  10.820 3.551  10.799 1.137  6.345  0.306  0.306  10.807 0.483  0.306  5.228  10.820 -1.974 
0.366  9.808  10.827 -1.489 15.282 10.819 9.887  10.775 10.109 10.812 9.009  10.816 9.474  10.773 9.696  10.171 10.807 0.344  5.705  6.091  10.822 -2.403 10.780 -2.415 10.787 -1.490 3.623  10.759 7.752  10.847 0.487  0.309  0.309  11.446 -1.403 10.808 3.875  10.820 3.557  10.800 1.142  6.348  0.309  0.309  10.808 0.488  0.309  5.231  10.820 -1.967 
0.367  9.812  10.828 -1.483 15.282 10.819 9.890  10.775 10.112 10.812 9.013  10.816 9.480  10.774 9.701  10.171 10.807 0.348  5.707  6.092  10.823 -2.394 10.781 -2.406 10.787 -1.484 3.626  10.759 7.762  10.847 0.493  0.313  0.313  11.446 -1.396 10.808 3.878  10.821 3.562  10.800 1.147  6.352  0.313  0.313  10.808 0.494  0.313  5.235  10.821 -1.960 
0.368  9.815  10.828 -1.476 15.281 10.819 9.893  10.776 10.115 10.813 9.017  10.817 9.485  10.774 9.707  10.172 10.807 0.351  5.709  6.094  10.824 -2.384 10.781 -2.397 10.787 -1.477 3.629  10.760 7.771  10.848 0.498  0.316  0.316  11.446 -1.390 10.809 3.881  10.821 3.568  10.801 1.152  6.355  0.316  0.316  10.809 0.499  0.316  5.238  10.821 -1.953 
0.369  9.819  10.828 -1.470 15.280 10.820 9.896  10.776 10.118 10.813 9.021  10.817 9.490  10.774 9.712  10.173 10.808 0.355  5.710  6.095  10.824 -2.375 10.781 -2.387 10.788 -1.471 3.632  10.760 7.780  10.848 0.504  0.320  0.320  11.446 -1.383 10.809 3.884  10.822 3.573  10.801 1.157  6.358  0.320  0.320  10.809 0.504  0.320  5.242  10.822 -1.946 
0.370  9.822  10.829 -1.463 15.279 10.820 9.899  10.776 10.121 10.813 9.025  10.817 9.495  10.775 9.717  10.174 10.808 0.358  5.712  6.097  10.825 -2.365 10.782 -2.378 10.788 -1.464 3.634  10.760 7.789  10.848 0.509  0.324  0.324  11.445 -1.377 10.810 3.887  10.822 3.578  10.802 1.162  6.361  0.324  0.324  10.810 0.510  0.324  5.245  10.823 -1.939 
0.371  9.826  10.829 -1.457 15.279 10.820 9.902  10.777 10.124 10.814 9.029  10.818 9.501  10.775 9.722  10.175 10.808 0.362  5.714  6.098  10.825 -2.356 10.782 -2.369 10.788 -1.458 3.637  10.761 7.798  10.849 0.514  0.327  0.327  11.445 -1.370 10.810 3.890  10.823 3.584  10.802 1.167  6.364  0.327  0.327  10.810 0.515  0.327  5.249  10.823 -1.932 
0.372  9.829  10.830 -1.450 15.278 10.821 9.905  10.777 10.127 10.814 9.033  10.818 9.506  10.775 9.728  10.176 10.809 0.365  5.716  6.100  10.826 -2.346 10.782 -2.360 10.789 -1.451 3.640  10.761 7.807  10.849 0.520  0.331  0.331  11.445 -1.363 10.811 3.893  10.823 3.589  10.803 1.172  6.367  0.331  0.331  10.811 0.521  0.331  5.252  10.824 -1.925 
0.373  9.833  10.830 -1.444 15.277 10.821 9.908  10.777 10.130 10.815 9.037  10.818 9.511  10.776 9.733  10.177 10.809 0.369  5.717  6.101  10.826 -2.336 10.783 -2.350 10.789 -1.445 3.643  10.762 7.816  10.850 0.525  0.334  0.334  11.445 -1.357 10.811 3.896  10.824 3.595  10.803 1.176  6.370  0.334  0.334  10.811 0.526  0.334  5.256  10.824 -1.918 
0.374  9.836  10.830 -1.437 15.276 10.821 9.911  10.778 10.133 10.815 9.042  10.819 9.517  10.776 9.738  10.178 10.809 0.373  5.719  6.103  10.827 -2.327 10.783 -2.341 10.789 -1.438 3.646  10.762 7.825  10.850 0.531  0.338  0.338  11.445 -1.350 10.812 3.899  10.824 3.600  10.804 1.181  6.373  0.338  0.338  10.812 0.531  0.338  5.259  10.825 -1.911 
0.375  9.840  10.831 -1.430 15.275 10.822 9.915  10.778 10.136 10.816 9.046  10.819 9.522  10.776 9.743  10.179 10.810 0.376  5.721  6.104  10.827 -2.317 10.784 -2.332 10.790 -1.432 3.648  10.762 7.835  10.851 0.536  0.342  0.342  11.445 -1.343 10.812 3.902  10.825 3.606  10.804 1.186  6.376  0.342  0.342  10.812 0.537  0.342  5.263  10.825 -1.904 
0.376  9.843  10.831 -1.424 15.275 10.822 9.918  10.778 10.139 10.816 9.050  10.819 9.527  10.776 9.749  10.179 10.810 0.380  5.722  6.106  10.828 -2.308 10.784 -2.322 10.790 -1.425 3.651  10.763 7.844  10.851 0.542  0.345  0.345  11.445 -1.337 10.812 3.904  10.825 3.611  10.804 1.191  6.379  0.345  0.345  10.813 0.542  0.345  5.266  10.826 -1.897 
0.377  9.847  10.831 -1.417 15.274 10.822 9.921  10.778 10.142 10.817 9.054  10.820 9.532  10.777 9.754  10.180 10.810 0.383  5.724  6.108  10.828 -2.298 10.784 -2.313 10.790 -1.419 3.654  10.763 7.853  10.852 0.547  0.349  0.349  11.445 -1.330 10.813 3.907  10.826 3.617  10.805 1.196  6.382  0.349  0.349  10.813 0.548  0.349  5.270  10.826 -1.890 
0.378  9.850  10.832 -1.411 15.273 10.823 9.924  10.779 10.146 10.817 9.058  10.820 9.538  10.777 9.759  10.181 10.811 0.387  5.726  6.109  10.829 -2.288 10.785 -2.304 10.791 -1.412 3.657  10.763 7.862  10.852 0.553  0.353  0.353  11.445 -1.323 10.813 3.910  10.826 3.622  10.805 1.201  6.386  0.352  0.352  10.814 0.553  0.353  5.274  10.827 -1.883 
0.379  9.854  10.832 -1.404 15.272 10.823 9.927  10.779 10.149 10.818 9.062  10.820 9.543  10.777 9.764  10.182 10.811 0.391  5.728  6.111  10.829 -2.278 10.785 -2.294 10.791 -1.406 3.660  10.764 7.872  10.852 0.558  0.356  0.356  11.445 -1.317 10.814 3.913  10.827 3.628  10.806 1.206  6.389  0.356  0.356  10.814 0.559  0.356  5.277  10.827 -1.876 
0.380  9.857  10.833 -1.397 15.272 10.823 9.930  10.779 10.152 10.818 9.066  10.821 9.548  10.778 9.770  10.183 10.811 0.394  5.729  6.112  10.830 -2.269 10.785 -2.285 10.791 -1.399 3.663  10.764 7.881  10.853 0.564  0.360  0.360  11.445 -1.310 10.814 3.916  10.827 3.633  10.806 1.211  6.392  0.360  0.360  10.815 0.564  0.360  5.281  10.828 -1.868 
0.381  9.861  10.833 -1.391 15.271 10.824 9.933  10.780 10.155 10.819 9.070  10.821 9.554  10.778 9.775  10.184 10.812 0.398  5.731  6.114  10.830 -2.259 10.786 -2.275 10.791 -1.392 3.665  10.764 7.890  10.853 0.569  0.364  0.364  11.445 -1.303 10.815 3.919  10.828 3.638  10.807 1.216  6.395  0.363  0.363  10.815 0.570  0.364  5.284  10.829 -1.861 
0.382  9.864  10.833 -1.384 15.270 10.824 9.936  10.780 10.158 10.819 9.075  10.821 9.559  10.778 9.780  10.185 10.812 0.401  5.733  6.115  10.831 -2.249 10.786 -2.266 10.792 -1.386 3.668  10.765 7.899  10.854 0.575  0.367  0.367  11.445 -1.296 10.815 3.922  10.828 3.644  10.807 1.221  6.398  0.367  0.367  10.816 0.575  0.367  5.288  10.829 -1.854 
0.383  9.868  10.834 -1.378 15.269 10.824 9.939  10.780 10.161 10.820 9.079  10.822 9.564  10.779 9.786  10.186 10.812 0.405  5.735  6.117  10.831 -2.239 10.786 -2.256 10.792 -1.379 3.671  10.765 7.909  10.854 0.580  0.371  0.371  11.445 -1.289 10.816 3.925  10.829 3.649  10.808 1.226  6.401  0.371  0.371  10.816 0.581  0.371  5.292  10.830 -1.847 
0.384  9.871  10.834 -1.371 15.268 10.824 9.942  10.781 10.164 10.820 9.083  10.822 9.570  10.779 9.791  10.187 10.813 0.409  5.736  6.119  10.832 -2.230 10.787 -2.247 10.792 -1.373 3.674  10.765 7.918  10.855 0.586  0.375  0.375  11.445 -1.283 10.816 3.928  10.829 3.655  10.808 1.231  6.404  0.374  0.374  10.817 0.587  0.375  5.295  10.830 -1.840 
0.385  9.875  10.835 -1.364 15.267 10.825 9.945  10.781 10.167 10.820 9.087  10.822 9.575  10.779 9.796  10.188 10.813 0.412  5.738  6.120  10.832 -2.220 10.787 -2.237 10.793 -1.366 3.677  10.766 7.927  10.855 0.591  0.378  0.378  11.444 -1.276 10.817 3.931  10.830 3.661  10.809 1.236  6.408  0.378  0.378  10.817 0.592  0.378  5.299  10.831 -1.833 
0.386  9.878  10.835 -1.357 15.267 10.825 9.949  10.781 10.170 10.821 9.091  10.823 9.580  10.779 9.802  10.188 10.813 0.416  5.740  6.122  10.833 -2.210 10.787 -2.228 10.793 -1.359 3.680  10.766 7.936  10.855 0.597  0.382  0.382  11.444 -1.269 10.817 3.934  10.830 3.666  10.809 1.241  6.411  0.382  0.382  10.818 0.598  0.382  5.302  10.831 -1.826 
0.387  9.882  10.835 -1.351 15.266 10.825 9.952  10.782 10.173 10.821 9.095  10.823 9.586  10.780 9.807  10.189 10.814 0.420  5.742  6.123  10.833 -2.200 10.788 -2.218 10.793 -1.353 3.683  10.766 7.946  10.856 0.603  0.386  0.386  11.444 -1.262 10.817 3.937  10.831 3.672  10.809 1.246  6.414  0.386  0.386  10.818 0.603  0.386  5.306  10.832 -1.818 
0.388  9.886  10.836 -1.344 15.265 10.826 9.955  10.782 10.176 10.822 9.100  10.823 9.591  10.780 9.812  10.190 10.814 0.423  5.743  6.125  10.834 -2.190 10.788 -2.209 10.794 -1.346 3.686  10.767 7.955  10.856 0.608  0.389  0.389  11.444 -1.255 10.818 3.940  10.831 3.677  10.810 1.251  6.417  0.389  0.389  10.819 0.609  0.389  5.310  10.832 -1.811 
0.389  9.889  10.836 -1.337 15.264 10.826 9.958  10.782 10.179 10.822 9.104  10.824 9.596  10.780 9.817  10.191 10.814 0.427  5.745  6.126  10.834 -2.181 10.788 -2.199 10.794 -1.339 3.688  10.767 7.964  10.857 0.614  0.393  0.393  11.444 -1.249 10.818 3.943  10.832 3.683  10.810 1.256  6.420  0.393  0.393  10.819 0.614  0.393  5.313  10.833 -1.804 
0.390  9.893  10.837 -1.331 15.263 10.826 9.961  10.782 10.183 10.823 9.108  10.824 9.602  10.781 9.823  10.192 10.815 0.431  5.747  6.128  10.835 -2.171 10.789 -2.190 10.794 -1.332 3.691  10.767 7.974  10.857 0.619  0.397  0.397  11.444 -1.242 10.819 3.946  10.833 3.688  10.811 1.261  6.423  0.397  0.397  10.820 0.620  0.397  5.317  10.833 -1.797 
0.391  9.896  10.837 -1.324 15.263 10.827 9.964  10.783 10.186 10.823 9.112  10.824 9.607  10.781 9.828  10.193 10.815 0.434  5.749  6.130  10.835 -2.161 10.789 -2.180 10.794 -1.326 3.694  10.768 7.983  10.857 0.625  0.401  0.401  11.444 -1.235 10.819 3.949  10.833 3.694  10.811 1.267  6.427  0.400  0.400  10.820 0.626  0.401  5.321  10.834 -1.789 
0.392  9.900  10.837 -1.317 15.262 10.827 9.967  10.783 10.189 10.824 9.117  10.825 9.612  10.781 9.833  10.194 10.815 0.438  5.751  6.131  10.836 -2.151 10.789 -2.171 10.795 -1.319 3.697  10.768 7.993  10.858 0.631  0.404  0.404  11.444 -1.228 10.820 3.952  10.834 3.699  10.812 1.272  6.430  0.404  0.404  10.821 0.631  0.404  5.324  10.835 -1.782 
0.393  9.903  10.838 -1.310 15.261 10.827 9.970  10.783 10.192 10.824 9.121  10.825 9.618  10.782 9.839  10.195 10.816 0.442  5.752  6.133  10.836 -2.141 10.790 -2.161 10.795 -1.312 3.700  10.768 8.002  10.858 0.636  0.408  0.408  11.444 -1.221 10.820 3.955  10.834 3.705  10.812 1.277  6.433  0.408  0.408  10.821 0.637  0.408  5.328  10.835 -1.775 
0.394  9.907  10.838 -1.303 15.260 10.827 9.974  10.784 10.195 10.825 9.125  10.825 9.623  10.782 9.844  10.196 10.816 0.446  5.754  6.134  10.837 -2.131 10.790 -2.151 10.795 -1.305 3.703  10.769 8.011  10.859 0.642  0.412  0.412  11.444 -1.214 10.820 3.958  10.835 3.710  10.813 1.282  6.436  0.412  0.412  10.822 0.643  0.412  5.331  10.836 -1.767 
0.395  9.910  10.839 -1.297 15.259 10.828 9.977  10.784 10.198 10.825 9.129  10.826 9.628  10.782 9.849  10.197 10.816 0.449  5.756  6.136  10.837 -2.121 10.790 -2.142 10.796 -1.299 3.706  10.769 8.021  10.859 0.648  0.416  0.416  11.444 -1.207 10.821 3.961  10.835 3.716  10.813 1.287  6.439  0.416  0.415  10.822 0.648  0.416  5.335  10.836 -1.760 
0.396  9.914  10.839 -1.290 15.258 10.828 9.980  10.784 10.201 10.826 9.133  10.826 9.634  10.782 9.855  10.198 10.817 0.453  5.758  6.137  10.838 -2.111 10.791 -2.132 10.796 -1.292 3.709  10.769 8.030  10.860 0.653  0.419  0.419  11.444 -1.200 10.821 3.964  10.836 3.722  10.814 1.292  6.443  0.419  0.419  10.823 0.654  0.419  5.339  10.837 -1.753 
0.397  9.918  10.839 -1.283 15.258 10.828 9.983  10.784 10.204 10.826 9.138  10.826 9.639  10.783 9.860  10.198 10.817 0.457  5.760  6.139  10.838 -2.101 10.791 -2.122 10.796 -1.285 3.712  10.770 8.040  10.860 0.659  0.423  0.423  11.443 -1.193 10.822 3.968  10.836 3.727  10.814 1.297  6.446  0.423  0.423  10.823 0.660  0.423  5.342  10.837 -1.746 
0.398  9.921  10.840 -1.276 15.257 10.829 9.986  10.785 10.208 10.826 9.142  10.827 9.644  10.783 9.865  10.199 10.817 0.460  5.761  6.141  10.839 -2.091 10.791 -2.113 10.797 -1.278 3.715  10.770 8.049  10.860 0.665  0.427  0.427  11.443 -1.186 10.822 3.971  10.837 3.733  10.814 1.302  6.449  0.427  0.427  10.824 0.665  0.427  5.346  10.838 -1.738 
0.399  9.925  10.840 -1.269 15.256 10.829 9.989  10.785 10.211 10.827 9.146  10.827 9.650  10.783 9.871  10.200 10.818 0.464  5.763  6.142  10.839 -2.081 10.792 -2.103 10.797 -1.271 3.718  10.770 8.058  10.861 0.670  0.431  0.431  11.443 -1.179 10.823 3.974  10.837 3.738  10.815 1.307  6.452  0.431  0.431  10.824 0.671  0.431  5.350  10.838 -1.731 
0.400  9.928  10.840 -1.262 15.255 10.829 9.992  10.785 10.214 10.827 9.151  10.827 9.655  10.784 9.876  10.201 10.818 0.468  5.765  6.144  10.840 -2.071 10.792 -2.093 10.797 -1.265 3.721  10.771 8.068  10.861 0.676  0.434  0.434  11.443 -1.172 10.823 3.977  10.838 3.744  10.815 1.313  6.455  0.434  0.434  10.825 0.677  0.434  5.354  10.839 -1.723 
0.401  9.932  10.841 -1.256 15.254 10.830 9.996  10.786 10.217 10.828 9.155  10.828 9.660  10.784 9.881  10.202 10.818 0.472  5.767  6.145  10.840 -2.061 10.792 -2.083 10.797 -1.258 3.723  10.771 8.077  10.862 0.682  0.438  0.438  11.443 -1.165 10.824 3.980  10.838 3.749  10.816 1.318  6.459  0.438  0.438  10.825 0.682  0.438  5.357  10.839 -1.716 
0.402  9.935  10.841 -1.249 15.253 10.830 9.999  10.786 10.220 10.828 9.159  10.828 9.666  10.784 9.887  10.203 10.819 0.475  5.769  6.147  10.841 -2.051 10.793 -2.074 10.798 -1.251 3.726  10.771 8.087  10.862 0.687  0.442  0.442  11.443 -1.158 10.824 3.983  10.839 3.755  10.816 1.323  6.462  0.442  0.442  10.826 0.688  0.442  5.361  10.840 -1.709 
0.403  9.939  10.842 -1.242 15.252 10.830 10.002 10.786 10.223 10.829 9.163  10.828 9.671  10.784 9.892  10.204 10.819 0.479  5.770  6.149  10.841 -2.041 10.793 -2.064 10.798 -1.244 3.729  10.772 8.096  10.863 0.693  0.446  0.446  11.443 -1.151 10.824 3.986  10.839 3.761  10.817 1.328  6.465  0.446  0.446  10.826 0.694  0.446  5.365  10.840 -1.701 
0.404  9.943  10.842 -1.235 15.251 10.830 10.005 10.787 10.226 10.829 9.168  10.829 9.676  10.785 9.897  10.205 10.819 0.483  5.772  6.150  10.842 -2.031 10.793 -2.054 10.798 -1.237 3.732  10.772 8.106  10.863 0.699  0.450  0.450  11.443 -1.144 10.825 3.989  10.840 3.766  10.817 1.333  6.468  0.450  0.450  10.827 0.700  0.450  5.368  10.841 -1.694 
0.405  9.946  10.842 -1.228 15.251 10.831 10.008 10.787 10.230 10.830 9.172  10.829 9.682  10.785 9.903  10.206 10.820 0.487  5.774  6.152  10.842 -2.021 10.794 -2.044 10.799 -1.230 3.735  10.772 8.115  10.863 0.705  0.454  0.454  11.443 -1.137 10.825 3.992  10.840 3.772  10.818 1.338  6.472  0.454  0.453  10.827 0.705  0.454  5.372  10.841 -1.686 
0.406  9.950  10.843 -1.221 15.250 10.831 10.011 10.787 10.233 10.830 9.176  10.829 9.687  10.785 9.908  10.207 10.820 0.491  5.776  6.154  10.843 -2.011 10.794 -2.034 10.799 -1.223 3.738  10.773 8.125  10.864 0.710  0.457  0.457  11.443 -1.130 10.826 3.995  10.841 3.777  10.818 1.344  6.475  0.457  0.457  10.828 0.711  0.457  5.376  10.842 -1.679 
0.407  9.953  10.843 -1.214 15.249 10.831 10.015 10.787 10.236 10.831 9.181  10.830 9.693  10.786 9.913  10.208 10.820 0.494  5.778  6.155  10.843 -2.001 10.794 -2.025 10.799 -1.216 3.741  10.773 8.134  10.864 0.716  0.461  0.461  11.442 -1.123 10.826 3.998  10.841 3.783  10.818 1.349  6.478  0.461  0.461  10.828 0.717  0.461  5.379  10.843 -1.672 
0.408  9.957  10.843 -1.207 15.248 10.832 10.018 10.788 10.239 10.831 9.185  10.830 9.698  10.786 9.919  10.208 10.821 0.498  5.779  6.157  10.844 -1.990 10.795 -2.015 10.799 -1.209 3.744  10.773 8.144  10.865 0.722  0.465  0.465  11.442 -1.116 10.827 4.001  10.842 3.789  10.819 1.354  6.481  0.465  0.465  10.828 0.723  0.465  5.383  10.843 -1.664 
0.409  9.960  10.844 -1.200 15.247 10.832 10.021 10.788 10.242 10.832 9.189  10.830 9.703  10.786 9.924  10.209 10.821 0.502  5.781  6.158  10.844 -1.980 10.795 -2.005 10.800 -1.203 3.747  10.774 8.153  10.865 0.728  0.469  0.469  11.442 -1.109 10.827 4.004  10.842 3.794  10.819 1.359  6.485  0.469  0.469  10.829 0.728  0.469  5.387  10.844 -1.657 
0.410  9.964  10.844 -1.193 15.246 10.832 10.024 10.788 10.245 10.832 9.194  10.831 9.709  10.786 9.930  10.210 10.821 0.506  5.783  6.160  10.845 -1.970 10.795 -1.995 10.800 -1.196 3.750  10.774 8.163  10.865 0.733  0.473  0.473  11.442 -1.102 10.827 4.008  10.843 3.800  10.820 1.365  6.488  0.473  0.473  10.829 0.734  0.473  5.391  10.844 -1.649 
0.411  9.968  10.845 -1.186 15.245 10.832 10.027 10.789 10.249 10.832 9.198  10.831 9.714  10.787 9.935  10.211 10.821 0.510  5.785  6.162  10.845 -1.960 10.796 -1.985 10.800 -1.189 3.753  10.774 8.173  10.866 0.739  0.477  0.477  11.442 -1.095 10.828 4.011  10.843 3.806  10.820 1.370  6.491  0.477  0.477  10.830 0.740  0.477  5.394  10.845 -1.642 
0.412  9.971  10.845 -1.179 15.244 10.833 10.030 10.789 10.252 10.833 9.202  10.831 9.719  10.787 9.940  10.212 10.822 0.513  5.787  6.163  10.846 -1.950 10.796 -1.975 10.801 -1.182 3.756  10.775 8.182  10.866 0.745  0.481  0.481  11.442 -1.088 10.828 4.014  10.844 3.811  10.821 1.375  6.495  0.481  0.481  10.830 0.746  0.481  5.398  10.845 -1.634 
0.413  9.975  10.845 -1.172 15.243 10.833 10.034 10.789 10.255 10.833 9.207  10.832 9.725  10.787 9.946  10.213 10.822 0.517  5.789  6.165  10.846 -1.940 10.796 -1.965 10.801 -1.175 3.759  10.775 8.192  10.867 0.751  0.484  0.484  11.442 -1.080 10.829 4.017  10.844 3.817  10.821 1.380  6.498  0.484  0.484  10.831 0.752  0.484  5.402  10.846 -1.627 
0.414  9.978  10.846 -1.165 15.242 10.833 10.037 10.789 10.258 10.834 9.211  10.832 9.730  10.788 9.951  10.214 10.822 0.521  5.790  6.167  10.847 -1.929 10.797 -1.955 10.801 -1.168 3.762  10.775 8.201  10.867 0.757  0.488  0.488  11.442 -1.073 10.829 4.020  10.845 3.823  10.821 1.386  6.501  0.488  0.488  10.831 0.757  0.488  5.406  10.846 -1.619 
0.415  9.982  10.846 -1.158 15.242 10.834 10.040 10.790 10.261 10.834 9.215  10.832 9.736  10.788 9.956  10.215 10.823 0.525  5.792  6.168  10.847 -1.919 10.797 -1.945 10.801 -1.161 3.765  10.776 8.211  10.867 0.762  0.492  0.492  11.441 -1.066 10.830 4.023  10.845 3.828  10.822 1.391  6.504  0.492  0.492  10.832 0.763  0.492  5.409  10.847 -1.612 
0.416  9.985  10.846 -1.151 15.241 10.834 10.043 10.790 10.265 10.835 9.220  10.833 9.741  10.788 9.962  10.216 10.823 0.529  5.794  6.170  10.848 -1.909 10.797 -1.935 10.802 -1.154 3.768  10.776 8.221  10.868 0.768  0.496  0.496  11.441 -1.059 10.830 4.026  10.846 3.834  10.822 1.396  6.508  0.496  0.496  10.832 0.769  0.496  5.413  10.847 -1.604 
0.417  9.989  10.847 -1.144 15.240 10.834 10.046 10.790 10.268 10.835 9.224  10.833 9.746  10.788 9.967  10.217 10.823 0.533  5.796  6.171  10.848 -1.899 10.798 -1.925 10.802 -1.147 3.771  10.776 8.230  10.868 0.774  0.500  0.500  11.441 -1.052 10.830 4.030  10.846 3.840  10.823 1.401  6.511  0.500  0.500  10.833 0.775  0.500  5.417  10.848 -1.596 
0.418  9.993  10.847 -1.137 15.239 10.834 10.050 10.790 10.271 10.836 9.229  10.833 9.752  10.789 9.972  10.218 10.824 0.536  5.798  6.173  10.849 -1.888 10.798 -1.915 10.802 -1.140 3.774  10.776 8.240  10.869 0.780  0.504  0.504  11.441 -1.045 10.831 4.033  10.847 3.845  10.823 1.407  6.514  0.504  0.504  10.833 0.781  0.504  5.421  10.848 -1.589 
0.419  9.996  10.848 -1.130 15.238 10.835 10.053 10.791 10.274 10.836 9.233  10.833 9.757  10.789 9.978  10.218 10.824 0.540  5.800  6.175  10.849 -1.878 10.798 -1.905 10.803 -1.132 3.777  10.777 8.249  10.869 0.786  0.508  0.508  11.441 -1.037 10.831 4.036  10.847 3.851  10.824 1.412  6.518  0.508  0.508  10.834 0.787  0.508  5.425  10.849 -1.581 
0.420  10.000 10.848 -1.123 15.237 10.835 10.056 10.791 10.277 10.836 9.237  10.834 9.762  10.789 9.983  10.219 10.824 0.544  5.802  6.176  10.850 -1.868 10.799 -1.895 10.803 -1.125 3.780  10.777 8.259  10.869 0.792  0.512  0.512  11.441 -1.030 10.832 4.039  10.848 3.857  10.824 1.417  6.521  0.512  0.512  10.834 0.792  0.512  5.428  10.849 -1.574 
0.421  10.003 10.848 -1.116 15.236 10.835 10.059 10.791 10.280 10.837 9.242  10.834 9.768  10.789 9.989  10.220 10.825 0.548  5.803  6.178  10.850 -1.857 10.799 -1.885 10.803 -1.118 3.783  10.777 8.269  10.870 0.798  0.516  0.516  11.441 -1.023 10.832 4.042  10.848 3.862  10.824 1.423  6.524  0.516  0.516  10.835 0.798  0.516  5.432  10.850 -1.566 
0.422  10.007 10.849 -1.108 15.235 10.836 10.062 10.792 10.284 10.837 9.246  10.834 9.773  10.790 9.994  10.221 10.825 0.552  5.805  6.180  10.851 -1.847 10.799 -1.875 10.803 -1.111 3.786  10.778 8.278  10.870 0.804  0.520  0.520  11.441 -1.016 10.833 4.045  10.849 3.868  10.825 1.428  6.528  0.520  0.520  10.835 0.804  0.520  5.436  10.850 -1.558 
0.423  10.011 10.849 -1.101 15.234 10.836 10.066 10.792 10.287 10.838 9.251  10.835 9.779  10.790 9.999  10.222 10.825 0.556  5.807  6.181  10.851 -1.837 10.799 -1.865 10.804 -1.104 3.789  10.778 8.288  10.871 0.809  0.524  0.524  11.440 -1.009 10.833 4.048  10.849 3.874  10.825 1.433  6.531  0.524  0.524  10.836 0.810  0.524  5.440  10.851 -1.551 
0.424  10.014 10.849 -1.094 15.233 10.836 10.069 10.792 10.290 10.838 9.255  10.835 9.784  10.790 10.005 10.223 10.825 0.560  5.809  6.183  10.852 -1.826 10.800 -1.855 10.804 -1.097 3.792  10.778 8.298  10.871 0.815  0.528  0.528  11.440 -1.001 10.833 4.052  10.850 3.879  10.826 1.439  6.534  0.528  0.528  10.836 0.816  0.528  5.444  10.851 -1.543 
0.425  10.018 10.850 -1.087 15.232 10.836 10.072 10.792 10.293 10.839 9.259  10.835 9.789  10.791 10.010 10.224 10.826 0.564  5.811  6.185  10.852 -1.816 10.800 -1.845 10.804 -1.090 3.796  10.779 8.307  10.871 0.821  0.532  0.532  11.440 -0.994 10.834 4.055  10.850 3.885  10.826 1.444  6.538  0.532  0.532  10.837 0.822  0.532  5.447  10.852 -1.535 
0.426  10.021 10.850 -1.080 15.231 10.837 10.075 10.793 10.296 10.839 9.264  10.836 9.795  10.791 10.015 10.225 10.826 0.568  5.813  6.186  10.853 -1.806 10.800 -1.835 10.804 -1.083 3.799  10.779 8.317  10.872 0.827  0.536  0.536  11.440 -0.987 10.834 4.058  10.851 3.891  10.827 1.449  6.541  0.536  0.536  10.837 0.828  0.536  5.451  10.853 -1.528 
0.427  10.025 10.850 -1.073 15.230 10.837 10.078 10.793 10.300 10.840 9.268  10.836 9.800  10.791 10.021 10.226 10.826 0.572  5.815  6.188  10.853 -1.795 10.801 -1.825 10.805 -1.076 3.802  10.779 8.327  10.872 0.833  0.540  0.540  11.440 -0.979 10.835 4.061  10.851 3.896  10.827 1.455  6.544  0.540  0.540  10.837 0.834  0.540  5.455  10.853 -1.520 
0.428  10.028 10.851 -1.066 15.229 10.837 10.082 10.793 10.303 10.840 9.273  10.836 9.806  10.791 10.026 10.227 10.827 0.575  5.816  6.190  10.854 -1.785 10.801 -1.814 10.805 -1.068 3.805  10.780 8.336  10.873 0.839  0.544  0.544  11.440 -0.972 10.835 4.064  10.852 3.902  10.827 1.460  6.548  0.544  0.544  10.838 0.840  0.544  5.459  10.854 -1.512 
0.429  10.032 10.851 -1.058 15.228 10.837 10.085 10.793 10.306 10.840 9.277  10.837 9.811  10.792 10.032 10.228 10.827 0.579  5.818  6.191  10.854 -1.774 10.801 -1.804 10.805 -1.061 3.808  10.780 8.346  10.873 0.845  0.548  0.548  11.440 -0.965 10.835 4.068  10.852 3.908  10.828 1.465  6.551  0.548  0.547  10.838 0.846  0.548  5.463  10.854 -1.505 
0.430  10.036 10.852 -1.051 15.227 10.838 10.088 10.794 10.309 10.841 9.282  10.837 9.816  10.792 10.037 10.228 10.827 0.583  5.820  6.193  10.855 -1.764 10.802 -1.794 10.806 -1.054 3.811  10.780 8.356  10.873 0.851  0.552  0.552  11.439 -0.958 10.836 4.071  10.853 3.914  10.828 1.471  6.555  0.552  0.551  10.839 0.852  0.552  5.467  10.855 -1.497 
0.431  10.039 10.852 -1.044 15.226 10.838 10.091 10.794 10.313 10.841 9.286  10.837 9.822  10.792 10.042 10.229 10.827 0.587  5.822  6.195  10.855 -1.754 10.802 -1.784 10.806 -1.047 3.814  10.781 8.366  10.874 0.857  0.556  0.556  11.439 -0.950 10.836 4.074  10.853 3.919  10.829 1.476  6.558  0.556  0.556  10.839 0.858  0.556  5.470  10.855 -1.489 
0.432  10.043 10.852 -1.037 15.225 10.838 10.094 10.794 10.316 10.842 9.291  10.837 9.827  10.792 10.048 10.230 10.828 0.591  5.824  6.196  10.856 -1.743 10.802 -1.774 10.806 -1.040 3.817  10.781 8.375  10.874 0.863  0.560  0.560  11.439 -0.943 10.837 4.077  10.854 3.925  10.829 1.482  6.561  0.560  0.560  10.840 0.864  0.560  5.474  10.856 -1.481 
0.433  10.046 10.853 -1.029 15.224 10.839 10.098 10.795 10.319 10.842 9.295  10.838 9.833  10.793 10.053 10.231 10.828 0.595  5.826  6.198  10.856 -1.733 10.803 -1.763 10.806 -1.033 3.820  10.781 8.385  10.875 0.869  0.564  0.564  11.439 -0.935 10.837 4.080  10.854 3.931  10.830 1.487  6.565  0.564  0.564  10.840 0.870  0.564  5.478  10.856 -1.474 
0.434  10.050 10.853 -1.022 15.223 10.839 10.101 10.795 10.322 10.843 9.299  10.838 9.838  10.793 10.058 10.232 10.828 0.599  5.828  6.200  10.857 -1.722 10.803 -1.753 10.807 -1.025 3.823  10.781 8.395  10.875 0.875  0.568  0.568  11.439 -0.928 10.838 4.084  10.855 3.937  10.830 1.492  6.568  0.568  0.568  10.841 0.876  0.568  5.482  10.857 -1.466 
0.435  10.054 10.853 -1.015 15.222 10.839 10.104 10.795 10.325 10.843 9.304  10.838 9.843  10.793 10.064 10.233 10.829 0.603  5.830  6.201  10.857 -1.712 10.803 -1.743 10.807 -1.018 3.826  10.782 8.405  10.875 0.881  0.572  0.572  11.439 -0.921 10.838 4.087  10.855 3.942  10.830 1.498  6.571  0.572  0.572  10.841 0.882  0.572  5.486  10.857 -1.458 
0.436  10.057 10.854 -1.008 15.221 10.839 10.107 10.795 10.329 10.843 9.308  10.839 9.849  10.793 10.069 10.234 10.829 0.607  5.831  6.203  10.858 -1.701 10.803 -1.733 10.807 -1.011 3.829  10.782 8.414  10.876 0.887  0.576  0.576  11.438 -0.913 10.838 4.090  10.855 3.948  10.831 1.503  6.575  0.576  0.576  10.842 0.888  0.576  5.490  10.858 -1.450 
0.437  10.061 10.854 -1.000 15.220 10.840 10.111 10.796 10.332 10.844 9.313  10.839 9.854  10.794 10.075 10.235 10.829 0.611  5.833  6.205  10.858 -1.691 10.804 -1.722 10.807 -1.004 3.833  10.782 8.424  10.876 0.893  0.580  0.580  11.438 -0.906 10.839 4.093  10.856 3.954  10.831 1.509  6.578  0.580  0.580  10.842 0.894  0.580  5.493  10.858 -1.443 
0.438  10.064 10.854 -0.993 15.219 10.840 10.114 10.796 10.335 10.844 9.317  10.839 9.860  10.794 10.080 10.236 10.830 0.615  5.835  6.206  10.859 -1.680 10.804 -1.712 10.808 -0.996 3.836  10.783 8.434  10.877 0.899  0.584  0.584  11.438 -0.899 10.839 4.097  10.856 3.959  10.832 1.514  6.582  0.584  0.584  10.843 0.900  0.584  5.497  10.859 -1.435 
0.439  10.068 10.855 -0.986 15.218 10.840 10.117 10.796 10.338 10.845 9.322  10.840 9.865  10.794 10.085 10.237 10.830 0.619  5.837  6.208  10.859 -1.670 10.804 -1.702 10.808 -0.989 3.839  10.783 8.444  10.877 0.905  0.588  0.588  11.438 -0.891 10.840 4.100  10.857 3.965  10.832 1.520  6.585  0.588  0.588  10.843 0.906  0.588  5.501  10.859 -1.427 
0.440  10.072 10.855 -0.979 15.217 10.840 10.120 10.796 10.342 10.845 9.326  10.840 9.870  10.794 10.091 10.238 10.830 0.623  5.839  6.210  10.860 -1.659 10.805 -1.691 10.808 -0.982 3.842  10.783 8.454  10.877 0.911  0.592  0.592  11.438 -0.884 10.840 4.103  10.857 3.971  10.832 1.525  6.588  0.592  0.592  10.843 0.912  0.592  5.505  10.860 -1.419 
0.441  10.075 10.855 -0.971 15.216 10.841 10.124 10.797 10.345 10.846 9.331  10.840 9.876  10.795 10.096 10.238 10.830 0.627  5.841  6.211  10.860 -1.649 10.805 -1.681 10.808 -0.975 3.845  10.784 8.463  10.878 0.917  0.596  0.596  11.438 -0.876 10.840 4.106  10.858 3.977  10.833 1.530  6.592  0.596  0.596  10.844 0.918  0.596  5.509  10.860 -1.411 
0.442  10.079 10.856 -0.964 15.215 10.841 10.127 10.797 10.348 10.846 9.335  10.840 9.881  10.795 10.102 10.239 10.831 0.631  5.843  6.213  10.861 -1.638 10.805 -1.671 10.809 -0.967 3.848  10.784 8.473  10.878 0.923  0.600  0.600  11.437 -0.869 10.841 4.110  10.858 3.983  10.833 1.536  6.595  0.600  0.600  10.844 0.924  0.600  5.513  10.861 -1.403 
0.443  10.082 10.856 -0.957 15.214 10.841 10.130 10.797 10.351 10.846 9.340  10.841 9.887  10.795 10.107 10.240 10.831 0.635  5.845  6.215  10.861 -1.627 10.806 -1.660 10.809 -0.960 3.851  10.784 8.483  10.879 0.929  0.604  0.604  11.437 -0.861 10.841 4.113  10.859 3.988  10.834 1.541  6.599  0.604  0.604  10.845 0.930  0.604  5.517  10.861 -1.396 
0.444  10.086 10.856 -0.949 15.213 10.841 10.133 10.797 10.354 10.847 9.345  10.841 9.892  10.795 10.112 10.241 10.831 0.639  5.847  6.216  10.861 -1.617 10.806 -1.650 10.809 -0.953 3.854  10.784 8.493  10.879 0.935  0.608  0.608  11.437 -0.854 10.842 4.116  10.859 3.994  10.834 1.547  6.602  0.608  0.608  10.845 0.936  0.608  5.521  10.862 -1.388 
0.445  10.089 10.857 -0.942 15.212 10.842 10.137 10.798 10.358 10.847 9.349  10.841 9.897  10.796 10.118 10.242 10.831 0.643  5.849  6.218  10.862 -1.606 10.806 -1.640 10.809 -0.945 3.857  10.785 8.503  10.879 0.941  0.612  0.612  11.437 -0.846 10.842 4.119  10.860 4.000  10.834 1.552  6.605  0.612  0.612  10.846 0.942  0.612  5.525  10.862 -1.380 
0.446  10.093 10.857 -0.934 15.211 10.842 10.140 10.798 10.361 10.848 9.354  10.842 9.903  10.796 10.123 10.243 10.832 0.647  5.850  6.220  10.862 -1.596 10.806 -1.629 10.810 -0.938 3.861  10.785 8.512  10.880 0.947  0.616  0.616  11.437 -0.839 10.842 4.123  10.860 4.006  10.835 1.558  6.609  0.616  0.616  10.846 0.948  0.616  5.528  10.863 -1.372 
0.447  10.097 10.857 -0.927 15.210 10.842 10.143 10.798 10.364 10.848 9.358  10.842 9.908  10.796 10.128 10.244 10.832 0.651  5.852  6.222  10.863 -1.585 10.807 -1.619 10.810 -0.931 3.864  10.785 8.522  10.880 0.953  0.621  0.621  11.437 -0.831 10.843 4.126  10.861 4.011  10.835 1.563  6.612  0.620  0.620  10.847 0.954  0.621  5.532  10.863 -1.364 
0.448  10.100 10.858 -0.920 15.209 10.842 10.146 10.798 10.367 10.848 9.363  10.842 9.913  10.796 10.134 10.245 10.832 0.655  5.854  6.223  10.863 -1.574 10.807 -1.608 10.810 -0.923 3.867  10.786 8.532  10.880 0.959  0.625  0.625  11.436 -0.824 10.843 4.129  10.861 4.017  10.836 1.569  6.616  0.625  0.625  10.847 0.960  0.625  5.536  10.864 -1.356 
0.449  10.104 10.858 -0.912 15.208 10.843 10.150 10.799 10.371 10.849 9.367  10.842 9.919  10.797 10.139 10.246 10.833 0.659  5.856  6.225  10.864 -1.564 10.807 -1.598 10.810 -0.916 3.870  10.786 8.542  10.881 0.966  0.629  0.629  11.436 -0.816 10.844 4.132  10.862 4.023  10.836 1.574  6.619  0.629  0.629  10.848 0.966  0.629  5.540  10.864 -1.348 
0.450  10.107 10.858 -0.905 15.207 10.843 10.153 10.799 10.374 10.849 9.372  10.843 9.924  10.797 10.145 10.247 10.833 0.663  5.858  6.227  10.864 -1.553 10.808 -1.587 10.811 -0.908 3.873  10.786 8.552  10.881 0.972  0.633  0.633  11.436 -0.809 10.844 4.136  10.862 4.029  10.837 1.580  6.623  0.633  0.633  10.848 0.972  0.633  5.544  10.865 -1.340 
0.451  10.111 10.859 -0.897 15.206 10.843 10.156 10.799 10.377 10.850 9.376  10.843 9.930  10.797 10.150 10.248 10.833 0.667  5.860  6.228  10.865 -1.542 10.808 -1.577 10.811 -0.901 3.876  10.786 8.562  10.882 0.978  0.637  0.637  11.436 -0.801 10.844 4.139  10.863 4.035  10.837 1.585  6.626  0.637  0.637  10.848 0.979  0.637  5.548  10.865 -1.332 
0.452  10.115 10.859 -0.890 15.205 10.843 10.159 10.799 10.380 10.850 9.381  10.843 9.935  10.797 10.155 10.248 10.833 0.671  5.862  6.230  10.865 -1.532 10.808 -1.567 10.811 -0.894 3.880  10.787 8.572  10.882 0.984  0.641  0.641  11.436 -0.794 10.845 4.142  10.863 4.040  10.837 1.591  6.630  0.641  0.641  10.849 0.985  0.641  5.552  10.866 -1.324 
0.453  10.118 10.859 -0.883 15.204 10.844 10.163 10.800 10.384 10.851 9.385  10.843 9.940  10.798 10.161 10.249 10.834 0.676  5.864  6.232  10.866 -1.521 10.808 -1.556 10.811 -0.886 3.883  10.787 8.581  10.882 0.990  0.645  0.645  11.435 -0.786 10.845 4.146  10.864 4.046  10.838 1.596  6.633  0.645  0.645  10.849 0.991  0.645  5.556  10.866 -1.316 
0.454  10.122 10.860 -0.875 15.203 10.844 10.166 10.800 10.387 10.851 9.390  10.844 9.946  10.798 10.166 10.250 10.834 0.680  5.866  6.233  10.866 -1.510 10.809 -1.546 10.812 -0.879 3.886  10.787 8.591  10.883 0.996  0.649  0.649  11.435 -0.779 10.846 4.149  10.864 4.052  10.838 1.602  6.636  0.649  0.649  10.850 0.997  0.649  5.560  10.867 -1.308 
0.455  10.125 10.860 -0.868 15.202 10.844 10.169 10.800 10.390 10.851 9.395  10.844 9.951  10.798 10.171 10.251 10.834 0.684  5.868  6.235  10.867 -1.499 10.809 -1.535 10.812 -0.871 3.889  10.788 8.601  10.883 1.002  0.654  0.654  11.435 -0.771 10.846 4.152  10.864 4.058  10.838 1.608  6.640  0.654  0.654  10.850 1.003  0.654  5.564  10.867 -1.300 
0.456  10.129 10.860 -0.860 15.201 10.844 10.172 10.800 10.393 10.852 9.399  10.844 9.957  10.798 10.177 10.252 10.834 0.688  5.870  6.237  10.867 -1.489 10.809 -1.524 10.812 -0.864 3.892  10.788 8.611  10.883 1.009  0.658  0.658  11.435 -0.764 10.846 4.156  10.865 4.064  10.839 1.613  6.643  0.658  0.658  10.851 1.009  0.658  5.568  10.868 -1.293 
0.457  10.132 10.861 -0.853 15.199 10.845 10.176 10.800 10.397 10.852 9.404  10.845 9.962  10.799 10.182 10.253 10.835 0.692  5.872  6.239  10.867 -1.478 10.809 -1.514 10.812 -0.856 3.895  10.788 8.621  10.884 1.015  0.662  0.662  11.435 -0.756 10.847 4.159  10.865 4.069  10.839 1.619  6.647  0.662  0.662  10.851 1.015  0.662  5.572  10.868 -1.285 
0.458  10.136 10.861 -0.845 15.198 10.845 10.179 10.801 10.400 10.853 9.408  10.845 9.967  10.799 10.188 10.254 10.835 0.696  5.874  6.240  10.868 -1.467 10.810 -1.503 10.813 -0.849 3.899  10.788 8.631  10.884 1.021  0.666  0.666  11.434 -0.748 10.847 4.162  10.866 4.075  10.840 1.624  6.650  0.666  0.666  10.851 1.022  0.666  5.576  10.869 -1.276 
0.459  10.140 10.861 -0.838 15.197 10.845 10.182 10.801 10.403 10.853 9.413  10.845 9.973  10.799 10.193 10.255 10.835 0.700  5.875  6.242  10.868 -1.456 10.810 -1.493 10.813 -0.842 3.902  10.789 8.641  10.884 1.027  0.670  0.670  11.434 -0.741 10.847 4.165  10.866 4.081  10.840 1.630  6.654  0.670  0.670  10.852 1.028  0.670  5.580  10.869 -1.268 
0.460  10.143 10.862 -0.830 15.196 10.845 10.185 10.801 10.406 10.853 9.418  10.845 9.978  10.799 10.198 10.256 10.836 0.704  5.877  6.244  10.869 -1.446 10.810 -1.482 10.813 -0.834 3.905  10.789 8.651  10.885 1.033  0.674  0.674  11.434 -0.733 10.848 4.169  10.867 4.087  10.840 1.635  6.657  0.674  0.674  10.852 1.034  0.674  5.584  10.870 -1.260 
0.461  10.147 10.862 -0.823 15.195 10.846 10.189 10.801 10.410 10.854 9.422  10.846 9.983  10.799 10.204 10.257 10.836 0.708  5.879  6.245  10.869 -1.435 10.811 -1.472 10.813 -0.827 3.908  10.789 8.661  10.885 1.039  0.679  0.679  11.434 -0.725 10.848 4.172  10.867 4.093  10.841 1.641  6.661  0.679  0.679  10.853 1.040  0.679  5.587  10.870 -1.252 
0.462  10.150 10.862 -0.815 15.194 10.846 10.192 10.802 10.413 10.854 9.427  10.846 9.989  10.800 10.209 10.258 10.836 0.712  5.881  6.247  10.870 -1.424 10.811 -1.461 10.813 -0.819 3.911  10.789 8.671  10.886 1.046  0.683  0.683  11.434 -0.718 10.849 4.175  10.868 4.098  10.841 1.647  6.664  0.683  0.683  10.853 1.046  0.683  5.591  10.870 -1.244 
0.463  10.154 10.863 -0.808 15.193 10.846 10.195 10.802 10.416 10.855 9.431  10.846 9.994  10.800 10.214 10.258 10.836 0.717  5.883  6.249  10.870 -1.413 10.811 -1.450 10.814 -0.812 3.915  10.790 8.681  10.886 1.052  0.687  0.687  11.433 -0.710 10.849 4.179  10.868 4.104  10.842 1.652  6.668  0.687  0.687  10.854 1.053  0.687  5.595  10.871 -1.236 
0.464  10.157 10.863 -0.800 15.192 10.846 10.198 10.802 10.420 10.855 9.436  10.846 10.000 10.800 10.220 10.259 10.837 0.721  5.885  6.251  10.871 -1.402 10.811 -1.440 10.814 -0.804 3.918  10.790 8.690  10.886 1.058  0.691  0.691  11.433 -0.702 10.849 4.182  10.869 4.110  10.842 1.658  6.671  0.691  0.691  10.854 1.059  0.691  5.599  10.871 -1.228 
0.465  10.161 10.863 -0.792 15.191 10.846 10.202 10.802 10.423 10.855 9.441  10.847 10.005 10.800 10.225 10.260 10.837 0.725  5.887  6.252  10.871 -1.392 10.812 -1.429 10.814 -0.797 3.921  10.790 8.700  10.887 1.064  0.695  0.695  11.433 -0.695 10.850 4.185  10.869 4.116  10.842 1.663  6.675  0.695  0.695  10.854 1.065  0.695  5.603  10.872 -1.220 
0.466  10.165 10.864 -0.785 15.189 10.847 10.205 10.803 10.426 10.856 9.445  10.847 10.010 10.801 10.230 10.261 10.837 0.729  5.889  6.254  10.872 -1.381 10.812 -1.418 10.814 -0.789 3.924  10.790 8.710  10.887 1.071  0.700  0.700  11.433 -0.687 10.850 4.189  10.869 4.122  10.843 1.669  6.678  0.700  0.700  10.855 1.071  0.700  5.607  10.872 -1.212 
0.467  10.168 10.864 -0.777 15.188 10.847 10.208 10.803 10.429 10.856 9.450  10.847 10.016 10.801 10.236 10.262 10.837 0.733  5.891  6.256  10.872 -1.370 10.812 -1.408 10.815 -0.781 3.927  10.791 8.720  10.887 1.077  0.704  0.704  11.433 -0.679 10.850 4.192  10.870 4.128  10.843 1.675  6.682  0.704  0.704  10.855 1.077  0.704  5.611  10.873 -1.204 
0.468  10.172 10.864 -0.770 15.187 10.847 10.211 10.803 10.433 10.857 9.455  10.847 10.021 10.801 10.241 10.263 10.838 0.737  5.893  6.258  10.872 -1.359 10.812 -1.397 10.815 -0.774 3.931  10.791 8.730  10.888 1.083  0.708  0.708  11.432 -0.672 10.851 4.196  10.870 4.133  10.844 1.680  6.685  0.708  0.708  10.856 1.084  0.708  5.615  10.873 -1.196 
0.469  10.175 10.865 -0.762 15.186 10.847 10.215 10.803 10.436 10.857 9.459  10.848 10.026 10.801 10.246 10.264 10.838 0.741  5.895  6.259  10.873 -1.348 10.813 -1.386 10.815 -0.766 3.934  10.791 8.740  10.888 1.089  0.712  0.712  11.432 -0.664 10.851 4.199  10.871 4.139  10.844 1.686  6.689  0.712  0.712  10.856 1.090  0.712  5.619  10.874 -1.188 
0.470  10.179 10.865 -0.755 15.185 10.848 10.218 10.803 10.439 10.857 9.464  10.848 10.032 10.801 10.252 10.265 10.838 0.746  5.897  6.261  10.873 -1.337 10.813 -1.376 10.815 -0.759 3.937  10.792 8.750  10.888 1.095  0.717  0.717  11.432 -0.656 10.852 4.202  10.871 4.145  10.844 1.692  6.692  0.717  0.717  10.857 1.096  0.717  5.623  10.874 -1.180 
0.471  10.182 10.865 -0.747 15.184 10.848 10.221 10.804 10.442 10.858 9.469  10.848 10.037 10.802 10.257 10.266 10.838 0.750  5.899  6.263  10.874 -1.326 10.813 -1.365 10.815 -0.751 3.940  10.792 8.760  10.889 1.102  0.721  0.721  11.432 -0.649 10.852 4.206  10.872 4.151  10.845 1.697  6.696  0.721  0.721  10.857 1.102  0.721  5.627  10.875 -1.171 
0.472  10.186 10.866 -0.739 15.183 10.848 10.224 10.804 10.446 10.858 9.473  10.848 10.043 10.802 10.263 10.267 10.839 0.754  5.901  6.264  10.874 -1.316 10.813 -1.354 10.816 -0.744 3.944  10.792 8.770  10.889 1.108  0.725  0.725  11.431 -0.641 10.852 4.209  10.872 4.157  10.845 1.703  6.699  0.725  0.725  10.857 1.109  0.725  5.631  10.875 -1.163 
0.473  10.190 10.866 -0.732 15.181 10.848 10.228 10.804 10.449 10.859 9.478  10.849 10.048 10.802 10.268 10.267 10.839 0.758  5.903  6.266  10.875 -1.305 10.814 -1.343 10.816 -0.736 3.947  10.792 8.780  10.889 1.114  0.729  0.729  11.431 -0.633 10.853 4.212  10.873 4.163  10.845 1.709  6.703  0.729  0.729  10.858 1.115  0.729  5.635  10.876 -1.155 
0.474  10.193 10.866 -0.724 15.180 10.848 10.231 10.804 10.452 10.859 9.482  10.849 10.053 10.802 10.273 10.268 10.839 0.762  5.905  6.268  10.875 -1.294 10.814 -1.333 10.816 -0.728 3.950  10.793 8.790  10.890 1.121  0.734  0.734  11.431 -0.625 10.853 4.216  10.873 4.169  10.846 1.714  6.706  0.734  0.734  10.858 1.121  0.734  5.639  10.876 -1.147 
0.475  10.197 10.866 -0.716 15.179 10.849 10.234 10.804 10.455 10.859 9.487  10.849 10.059 10.802 10.279 10.269 10.839 0.767  5.907  6.270  10.875 -1.283 10.814 -1.322 10.816 -0.721 3.953  10.793 8.800  10.890 1.127  0.738  0.738  11.431 -0.618 10.853 4.219  10.873 4.174  10.846 1.720  6.710  0.738  0.738  10.859 1.128  0.738  5.643  10.877 -1.139 
0.476  10.200 10.867 -0.709 15.178 10.849 10.237 10.805 10.459 10.860 9.492  10.849 10.064 10.803 10.284 10.270 10.839 0.771  5.909  6.271  10.876 -1.272 10.814 -1.311 10.817 -0.713 3.957  10.793 8.810  10.890 1.133  0.742  0.742  11.430 -0.610 10.854 4.222  10.874 4.180  10.846 1.726  6.713  0.742  0.742  10.859 1.134  0.742  5.647  10.877 -1.131 
0.477  10.204 10.867 -0.701 15.177 10.849 10.241 10.805 10.462 10.860 9.497  10.850 10.069 10.803 10.289 10.271 10.840 0.775  5.911  6.273  10.876 -1.261 10.815 -1.300 10.817 -0.705 3.960  10.793 8.820  10.891 1.139  0.746  0.746  11.430 -0.602 10.854 4.226  10.874 4.186  10.847 1.731  6.717  0.746  0.746  10.859 1.140  0.746  5.651  10.878 -1.122 
0.478  10.207 10.867 -0.693 15.176 10.849 10.244 10.805 10.465 10.860 9.501  10.850 10.075 10.803 10.295 10.272 10.840 0.779  5.913  6.275  10.877 -1.250 10.815 -1.290 10.817 -0.698 3.963  10.794 8.830  10.891 1.146  0.751  0.751  11.430 -0.594 10.854 4.229  10.875 4.192  10.847 1.737  6.720  0.751  0.751  10.860 1.146  0.751  5.655  10.878 -1.114 
0.479  10.211 10.868 -0.686 15.174 10.850 10.247 10.805 10.469 10.861 9.506  10.850 10.080 10.803 10.300 10.273 10.840 0.783  5.915  6.277  10.877 -1.239 10.815 -1.279 10.817 -0.690 3.966  10.794 8.840  10.891 1.152  0.755  0.755  11.430 -0.586 10.855 4.233  10.875 4.198  10.848 1.743  6.724  0.755  0.755  10.860 1.153  0.755  5.659  10.878 -1.106 
0.480  10.214 10.868 -0.678 15.173 10.850 10.251 10.806 10.472 10.861 9.511  10.850 10.085 10.803 10.305 10.274 10.840 0.788  5.917  6.278  10.878 -1.228 10.815 -1.268 10.817 -0.682 3.970  10.794 8.850  10.892 1.158  0.759  0.759  11.429 -0.579 10.855 4.236  10.876 4.204  10.848 1.748  6.728  0.759  0.759  10.861 1.159  0.759  5.663  10.879 -1.098 
0.481  10.218 10.868 -0.670 15.172 10.850 10.254 10.806 10.475 10.862 9.515  10.851 10.091 10.804 10.311 10.275 10.841 0.792  5.918  6.280  10.878 -1.217 10.816 -1.257 10.818 -0.675 3.973  10.794 8.860  10.892 1.165  0.764  0.764  11.429 -0.571 10.855 4.239  10.876 4.210  10.848 1.754  6.731  0.764  0.764  10.861 1.165  0.764  5.667  10.879 -1.089 
0.482  10.221 10.869 -0.663 15.171 10.850 10.257 10.806 10.478 10.862 9.520  10.851 10.096 10.804 10.316 10.275 10.841 0.796  5.920  6.282  10.878 -1.206 10.816 -1.246 10.818 -0.667 3.976  10.795 8.870  10.892 1.171  0.768  0.768  11.429 -0.563 10.856 4.243  10.876 4.215  10.849 1.760  6.735  0.768  0.768  10.862 1.172  0.768  5.672  10.880 -1.081 
0.483  10.225 10.869 -0.655 15.170 10.850 10.260 10.806 10.482 10.862 9.525  10.851 10.101 10.804 10.321 10.276 10.841 0.800  5.922  6.284  10.879 -1.195 10.816 -1.235 10.818 -0.659 3.979  10.795 8.880  10.893 1.177  0.772  0.772  11.429 -0.555 10.856 4.246  10.877 4.221  10.849 1.766  6.738  0.772  0.772  10.862 1.178  0.772  5.676  10.880 -1.073 
0.484  10.228 10.869 -0.647 15.168 10.851 10.264 10.806 10.485 10.863 9.529  10.851 10.107 10.804 10.327 10.277 10.841 0.805  5.924  6.285  10.879 -1.184 10.816 -1.225 10.818 -0.652 3.983  10.795 8.890  10.893 1.184  0.777  0.777  11.428 -0.547 10.857 4.250  10.877 4.227  10.849 1.771  6.742  0.777  0.777  10.862 1.184  0.777  5.680  10.881 -1.065 
0.485  10.232 10.869 -0.639 15.167 10.851 10.267 10.807 10.488 10.863 9.534  10.852 10.112 10.804 10.332 10.278 10.842 0.809  5.926  6.287  10.880 -1.173 10.817 -1.214 10.818 -0.644 3.986  10.795 8.900  10.893 1.190  0.781  0.781  11.428 -0.539 10.857 4.253  10.878 4.233  10.850 1.777  6.745  0.781  0.781  10.863 1.191  0.781  5.684  10.881 -1.056 
0.486  10.236 10.870 -0.632 15.166 10.851 10.270 10.807 10.491 10.863 9.539  10.852 10.117 10.805 10.337 10.279 10.842 0.813  5.928  6.289  10.880 -1.162 10.817 -1.203 10.819 -0.636 3.989  10.795 8.910  10.894 1.196  0.785  0.785  11.428 -0.532 10.857 4.256  10.878 4.239  10.850 1.783  6.749  0.785  0.785  10.863 1.197  0.785  5.688  10.882 -1.048 
0.487  10.239 10.870 -0.624 15.165 10.851 10.273 10.807 10.495 10.864 9.544  10.852 10.123 10.805 10.343 10.280 10.842 0.817  5.930  6.291  10.881 -1.151 10.817 -1.192 10.819 -0.629 3.992  10.796 8.920  10.894 1.203  0.790  0.790  11.428 -0.524 10.858 4.260  10.879 4.245  10.850 1.789  6.752  0.790  0.790  10.864 1.204  0.790  5.692  10.882 -1.040 
0.488  10.243 10.870 -0.616 15.164 10.851 10.277 10.807 10.498 10.864 9.548  10.852 10.128 10.805 10.348 10.281 10.842 0.822  5.932  6.292  10.881 -1.140 10.817 -1.181 10.819 -0.621 3.996  10.796 8.930  10.894 1.209  0.794  0.794  11.427 -0.516 10.858 4.263  10.879 4.251  10.851 1.794  6.756  0.794  0.794  10.864 1.210  0.794  5.696  10.882 -1.032 
0.489  10.246 10.871 -0.608 15.162 10.852 10.280 10.807 10.501 10.865 9.553  10.853 10.133 10.805 10.353 10.282 10.842 0.826  5.934  6.294  10.881 -1.129 10.818 -1.170 10.819 -0.613 3.999  10.796 8.940  10.895 1.216  0.798  0.798  11.427 -0.508 10.858 4.267  10.879 4.257  10.851 1.800  6.760  0.798  0.798  10.864 1.216  0.798  5.700  10.883 -1.023 
0.490  10.250 10.871 -0.601 15.161 10.852 10.283 10.807 10.505 10.865 9.558  10.853 10.139 10.805 10.358 10.283 10.843 0.830  5.936  6.296  10.882 -1.118 10.818 -1.159 10.819 -0.605 4.002  10.796 8.950  10.895 1.222  0.803  0.803  11.427 -0.500 10.859 4.270  10.880 4.263  10.851 1.806  6.763  0.803  0.803  10.865 1.223  0.803  5.704  10.883 -1.015 
0.491  10.253 10.871 -0.593 15.160 10.852 10.287 10.808 10.508 10.865 9.562  10.853 10.144 10.806 10.364 10.283 10.843 0.834  5.938  6.298  10.882 -1.107 10.818 -1.148 10.819 -0.598 4.006  10.797 8.960  10.895 1.228  0.807  0.807  11.427 -0.492 10.859 4.274  10.880 4.268  10.852 1.812  6.767  0.807  0.807  10.865 1.229  0.807  5.708  10.884 -1.007 
0.492  10.257 10.871 -0.585 15.159 10.852 10.290 10.808 10.511 10.866 9.567  10.853 10.149 10.806 10.369 10.284 10.843 0.839  5.940  6.299  10.883 -1.096 10.818 -1.137 10.820 -0.590 4.009  10.797 8.971  10.896 1.235  0.811  0.811  11.426 -0.484 10.859 4.277  10.881 4.274  10.852 1.817  6.770  0.811  0.811  10.865 1.236  0.811  5.712  10.884 -0.998 
0.493  10.260 10.872 -0.577 15.157 10.852 10.293 10.808 10.514 10.866 9.572  10.853 10.154 10.806 10.374 10.285 10.843 0.843  5.942  6.301  10.883 -1.084 10.819 -1.126 10.820 -0.582 4.012  10.797 8.981  10.896 1.241  0.816  0.816  11.426 -0.476 10.860 4.281  10.881 4.280  10.852 1.823  6.774  0.816  0.816  10.866 1.242  0.816  5.716  10.885 -0.990 
0.494  10.264 10.872 -0.569 15.156 10.852 10.296 10.808 10.518 10.866 9.577  10.854 10.160 10.806 10.380 10.286 10.844 0.847  5.944  6.303  10.883 -1.073 10.819 -1.115 10.820 -0.574 4.016  10.797 8.991  10.896 1.248  0.820  0.820  11.426 -0.468 10.860 4.284  10.881 4.286  10.853 1.829  6.777  0.820  0.820  10.866 1.248  0.820  5.720  10.885 -0.982 
0.495  10.267 10.872 -0.562 15.155 10.853 10.300 10.808 10.521 10.867 9.581  10.854 10.165 10.806 10.385 10.287 10.844 0.852  5.946  6.305  10.884 -1.062 10.819 -1.104 10.820 -0.566 4.019  10.798 9.001  10.896 1.254  0.825  0.825  11.425 -0.460 10.860 4.287  10.882 4.292  10.853 1.835  6.781  0.825  0.825  10.867 1.255  0.825  5.724  10.886 -0.973 
0.496  10.271 10.872 -0.554 15.154 10.853 10.303 10.809 10.524 10.867 9.586  10.854 10.170 10.806 10.390 10.288 10.844 0.856  5.948  6.306  10.884 -1.051 10.819 -1.093 10.820 -0.559 4.022  10.798 9.011  10.897 1.260  0.829  0.829  11.425 -0.452 10.861 4.291  10.882 4.298  10.854 1.841  6.785  0.829  0.829  10.867 1.261  0.829  5.728  10.886 -0.965 
0.497  10.274 10.873 -0.546 15.152 10.853 10.306 10.809 10.528 10.867 9.591  10.854 10.176 10.807 10.395 10.289 10.844 0.860  5.950  6.308  10.885 -1.040 10.819 -1.082 10.821 -0.551 4.025  10.798 9.021  10.897 1.267  0.833  0.833  11.425 -0.445 10.861 4.294  10.883 4.304  10.854 1.846  6.788  0.833  0.833  10.867 1.268  0.833  5.732  10.886 -0.956 
0.498  10.278 10.873 -0.538 15.151 10.853 10.309 10.809 10.531 10.868 9.596  10.854 10.181 10.807 10.401 10.290 10.844 0.864  5.952  6.310  10.885 -1.029 10.820 -1.071 10.821 -0.543 4.029  10.798 9.031  10.897 1.273  0.838  0.838  11.425 -0.437 10.861 4.298  10.883 4.310  10.854 1.852  6.792  0.838  0.838  10.868 1.274  0.838  5.736  10.887 -0.948 
0.499  10.281 10.873 -0.530 15.150 10.853 10.313 10.809 10.534 10.868 9.600  10.855 10.186 10.807 10.406 10.290 10.845 0.869  5.954  6.312  10.885 -1.018 10.820 -1.060 10.821 -0.535 4.032  10.798 9.041  10.898 1.280  0.842  0.842  11.424 -0.429 10.862 4.301  10.883 4.316  10.854 1.858  6.795  0.842  0.842  10.868 1.280  0.842  5.741  10.887 -0.940 
0.500  10.285 10.874 -0.522 15.149 10.854 10.316 10.809 10.537 10.868 9.605  10.855 10.192 10.807 10.411 10.291 10.845 0.873  5.956  6.313  10.886 -1.007 10.820 -1.049 10.821 -0.527 4.035  10.799 9.051  10.898 1.286  0.847  0.847  11.424 -0.421 10.862 4.305  10.884 4.322  10.855 1.864  6.799  0.847  0.847  10.869 1.287  0.847  5.745  10.888 -0.931 
0.501  10.288 10.874 -0.514 15.147 10.854 10.319 10.809 10.541 10.869 9.610  10.855 10.197 10.807 10.417 10.292 10.845 0.877  5.958  6.315  10.886 -0.995 10.820 -1.038 10.821 -0.519 4.039  10.799 9.061  10.898 1.293  0.851  0.851  11.424 -0.413 10.862 4.308  10.884 4.327  10.855 1.870  6.803  0.851  0.851  10.869 1.293  0.851  5.749  10.888 -0.923 
0.502  10.292 10.874 -0.507 15.146 10.854 10.322 10.810 10.544 10.869 9.615  10.855 10.202 10.807 10.422 10.293 10.845 0.882  5.960  6.317  10.887 -0.984 10.820 -1.027 10.821 -0.512 4.042  10.799 9.071  10.899 1.299  0.855  0.855  11.423 -0.405 10.863 4.312  10.885 4.333  10.855 1.875  6.806  0.855  0.855  10.869 1.300  0.855  5.753  10.888 -0.914 
0.503  10.295 10.874 -0.499 15.145 10.854 10.326 10.810 10.547 10.869 9.619  10.855 10.207 10.808 10.427 10.294 10.845 0.886  5.962  6.319  10.887 -0.973 10.821 -1.016 10.822 -0.504 4.045  10.799 9.081  10.899 1.306  0.860  0.860  11.423 -0.397 10.863 4.315  10.885 4.339  10.856 1.881  6.810  0.860  0.860  10.870 1.306  0.860  5.757  10.889 -0.906 
0.504  10.299 10.875 -0.491 15.143 10.854 10.329 10.810 10.550 10.870 9.624  10.856 10.213 10.808 10.432 10.295 10.846 0.890  5.964  6.321  10.887 -0.962 10.821 -1.005 10.822 -0.496 4.049  10.799 9.091  10.899 1.312  0.864  0.864  11.423 -0.389 10.863 4.319  10.885 4.345  10.856 1.887  6.813  0.864  0.864  10.870 1.313  0.864  5.761  10.889 -0.898 
0.505  10.302 10.875 -0.483 15.142 10.854 10.332 10.810 10.554 10.870 9.629  10.856 10.218 10.808 10.438 10.296 10.846 0.895  5.966  6.322  10.888 -0.951 10.821 -0.994 10.822 -0.488 4.052  10.800 9.101  10.899 1.319  0.869  0.869  11.423 -0.381 10.863 4.322  10.886 4.351  10.856 1.893  6.817  0.869  0.869  10.870 1.319  0.869  5.765  10.890 -0.889 
0.506  10.306 10.875 -0.475 15.141 10.855 10.335 10.810 10.557 10.870 9.634  10.856 10.223 10.808 10.443 10.297 10.846 0.899  5.968  6.324  10.888 -0.939 10.821 -0.983 10.822 -0.480 4.055  10.800 9.112  10.900 1.325  0.873  0.873  11.422 -0.373 10.864 4.326  10.886 4.357  10.857 1.899  6.821  0.873  0.873  10.871 1.326  0.873  5.769  10.890 -0.881 
0.507  10.309 10.875 -0.467 15.140 10.855 10.339 10.810 10.560 10.871 9.639  10.856 10.228 10.808 10.448 10.297 10.846 0.903  5.970  6.326  10.888 -0.928 10.822 -0.972 10.822 -0.472 4.059  10.800 9.122  10.900 1.331  0.878  0.878  11.422 -0.365 10.864 4.329  10.887 4.363  10.857 1.905  6.824  0.878  0.878  10.871 1.332  0.878  5.773  10.891 -0.872 
0.508  10.313 10.876 -0.459 15.138 10.855 10.342 10.811 10.564 10.871 9.643  10.856 10.234 10.808 10.453 10.298 10.846 0.908  5.972  6.328  10.889 -0.917 10.822 -0.961 10.822 -0.464 4.062  10.800 9.132  10.900 1.338  0.882  0.882  11.422 -0.356 10.864 4.332  10.887 4.369  10.857 1.911  6.828  0.882  0.882  10.871 1.339  0.882  5.777  10.891 -0.864 
0.509  10.316 10.876 -0.451 15.137 10.855 10.345 10.811 10.567 10.871 9.648  10.857 10.239 10.809 10.459 10.299 10.846 0.912  5.974  6.329  10.889 -0.906 10.822 -0.949 10.823 -0.456 4.065  10.800 9.142  10.901 1.344  0.886  0.886  11.421 -0.348 10.865 4.336  10.887 4.375  10.858 1.916  6.831  0.886  0.887  10.872 1.345  0.886  5.782  10.891 -0.855 
0.510  10.320 10.876 -0.443 15.136 10.855 10.349 10.811 10.570 10.872 9.653  10.857 10.244 10.809 10.464 10.300 10.847 0.917  5.976  6.331  10.890 -0.895 10.822 -0.938 10.823 -0.449 4.069  10.801 9.152  10.901 1.351  0.891  0.891  11.421 -0.340 10.865 4.339  10.888 4.381  10.858 1.922  6.835  0.891  0.891  10.872 1.352  0.891  5.786  10.892 -0.847 
0.511  10.323 10.876 -0.435 15.134 10.855 10.352 10.811 10.573 10.872 9.658  10.857 10.249 10.809 10.469 10.301 10.847 0.921  5.978  6.333  10.890 -0.883 10.822 -0.927 10.823 -0.441 4.072  10.801 9.162  10.901 1.357  0.895  0.895  11.421 -0.332 10.865 4.343  10.888 4.387  10.858 1.928  6.839  0.895  0.895  10.873 1.358  0.895  5.790  10.892 -0.838 
0.512  10.326 10.877 -0.427 15.133 10.856 10.355 10.811 10.577 10.872 9.663  10.857 10.255 10.809 10.474 10.302 10.847 0.925  5.980  6.335  10.890 -0.872 10.822 -0.916 10.823 -0.433 4.076  10.801 9.172  10.901 1.364  0.900  0.900  11.420 -0.324 10.866 4.346  10.889 4.393  10.859 1.934  6.842  0.900  0.900  10.873 1.365  0.900  5.794  10.893 -0.830 
0.513  10.330 10.877 -0.419 15.132 10.856 10.358 10.811 10.580 10.873 9.667  10.857 10.260 10.809 10.480 10.303 10.847 0.930  5.982  6.337  10.891 -0.861 10.823 -0.905 10.823 -0.425 4.079  10.801 9.182  10.902 1.371  0.904  0.904  11.420 -0.316 10.866 4.350  10.889 4.399  10.859 1.940  6.846  0.904  0.904  10.873 1.371  0.904  5.798  10.893 -0.821 
0.514  10.333 10.877 -0.411 15.130 10.856 10.362 10.812 10.583 10.873 9.672  10.858 10.265 10.809 10.485 10.303 10.847 0.934  5.984  6.338  10.891 -0.850 10.823 -0.894 10.823 -0.417 4.082  10.801 9.192  10.902 1.377  0.909  0.909  11.420 -0.308 10.866 4.353  10.889 4.404  10.859 1.946  6.850  0.909  0.909  10.874 1.378  0.909  5.802  10.893 -0.813 
0.515  10.337 10.877 -0.403 15.129 10.856 10.365 10.812 10.586 10.873 9.677  10.858 10.270 10.809 10.490 10.304 10.848 0.938  5.986  6.340  10.891 -0.838 10.823 -0.882 10.823 -0.409 4.086  10.802 9.202  10.902 1.384  0.913  0.913  11.419 -0.300 10.867 4.357  10.890 4.410  10.860 1.952  6.853  0.913  0.913  10.874 1.384  0.913  5.806  10.894 -0.804 
0.516  10.340 10.878 -0.395 15.128 10.856 10.368 10.812 10.590 10.874 9.682  10.858 10.275 10.810 10.495 10.305 10.848 0.943  5.988  6.342  10.892 -0.827 10.823 -0.871 10.824 -0.401 4.089  10.802 9.213  10.903 1.390  0.918  0.918  11.419 -0.292 10.867 4.360  10.890 4.416  10.860 1.958  6.857  0.918  0.918  10.874 1.391  0.918  5.810  10.894 -0.796 
0.517  10.344 10.878 -0.387 15.126 10.856 10.371 10.812 10.593 10.874 9.687  10.858 10.281 10.810 10.500 10.306 10.848 0.947  5.991  6.344  10.892 -0.816 10.823 -0.860 10.824 -0.393 4.092  10.802 9.223  10.903 1.397  0.922  0.922  11.419 -0.284 10.867 4.364  10.890 4.422  10.860 1.964  6.860  0.922  0.922  10.875 1.397  0.922  5.815  10.895 -0.787 
0.518  10.347 10.878 -0.379 15.125 10.856 10.375 10.812 10.596 10.874 9.691  10.858 10.286 10.810 10.506 10.307 10.848 0.952  5.993  6.345  10.892 -0.804 10.824 -0.849 10.824 -0.385 4.096  10.802 9.233  10.903 1.403  0.927  0.927  11.418 -0.276 10.867 4.368  10.891 4.428  10.860 1.969  6.864  0.927  0.927  10.875 1.404  0.927  5.819  10.895 -0.779 
0.519  10.351 10.878 -0.371 15.123 10.857 10.378 10.812 10.600 10.875 9.696  10.858 10.291 10.810 10.511 10.308 10.848 0.956  5.995  6.347  10.893 -0.793 10.824 -0.838 10.824 -0.377 4.099  10.802 9.243  10.903 1.410  0.931  0.931  11.418 -0.268 10.868 4.371  10.891 4.434  10.861 1.975  6.868  0.931  0.931  10.875 1.410  0.931  5.823  10.895 -0.770 
0.520  10.354 10.878 -0.363 15.122 10.857 10.381 10.812 10.603 10.875 9.701  10.859 10.296 10.810 10.516 10.309 10.848 0.961  5.997  6.349  10.893 -0.782 10.824 -0.826 10.824 -0.369 4.103  10.803 9.253  10.904 1.416  0.936  0.936  11.418 -0.259 10.868 4.375  10.891 4.440  10.861 1.981  6.871  0.936  0.936  10.876 1.417  0.936  5.827  10.896 -0.761 
0.521  10.357 10.879 -0.355 15.121 10.857 10.384 10.812 10.606 10.875 9.706  10.859 10.301 10.810 10.521 10.309 10.849 0.965  5.999  6.351  10.894 -0.771 10.824 -0.815 10.824 -0.361 4.106  10.803 9.263  10.904 1.423  0.940  0.940  11.417 -0.251 10.868 4.378  10.892 4.446  10.861 1.987  6.875  0.940  0.940  10.876 1.424  0.940  5.831  10.896 -0.753 
0.522  10.361 10.879 -0.347 15.119 10.857 10.388 10.813 10.609 10.876 9.711  10.859 10.307 10.810 10.526 10.310 10.849 0.969  6.001  6.353  10.894 -0.759 10.824 -0.804 10.824 -0.353 4.109  10.803 9.273  10.904 1.429  0.945  0.945  11.417 -0.243 10.869 4.382  10.892 4.452  10.862 1.993  6.879  0.945  0.945  10.876 1.430  0.945  5.835  10.896 -0.744 
0.523  10.364 10.879 -0.339 15.118 10.857 10.391 10.813 10.613 10.876 9.716  10.859 10.312 10.811 10.532 10.311 10.849 0.974  6.003  6.354  10.894 -0.748 10.824 -0.793 10.825 -0.345 4.113  10.803 9.283  10.904 1.436  0.949  0.949  11.417 -0.235 10.869 4.385  10.893 4.458  10.862 1.999  6.882  0.949  0.949  10.877 1.437  0.949  5.839  10.897 -0.736 
0.524  10.368 10.879 -0.331 15.117 10.857 10.394 10.813 10.616 10.876 9.720  10.859 10.317 10.811 10.537 10.312 10.849 0.978  6.005  6.356  10.895 -0.737 10.825 -0.781 10.825 -0.337 4.116  10.803 9.293  10.905 1.443  0.954  0.954  11.416 -0.227 10.869 4.389  10.893 4.464  10.862 2.005  6.886  0.954  0.954  10.877 1.443  0.954  5.843  10.897 -0.727 
0.525  10.371 10.880 -0.323 15.115 10.857 10.397 10.813 10.619 10.876 9.725  10.859 10.322 10.811 10.542 10.313 10.849 0.983  6.007  6.358  10.895 -0.725 10.825 -0.770 10.825 -0.329 4.119  10.803 9.304  10.905 1.449  0.958  0.958  11.416 -0.219 10.869 4.392  10.893 4.470  10.862 2.011  6.890  0.958  0.959  10.877 1.450  0.958  5.848  10.898 -0.718 
0.526  10.375 10.880 -0.315 15.114 10.858 10.401 10.813 10.622 10.877 9.730  10.860 10.327 10.811 10.547 10.314 10.849 0.987  6.009  6.360  10.895 -0.714 10.825 -0.759 10.825 -0.321 4.123  10.804 9.314  10.905 1.456  0.963  0.963  11.416 -0.210 10.870 4.396  10.894 4.476  10.863 2.017  6.893  0.963  0.963  10.878 1.456  0.963  5.852  10.898 -0.710 
0.527  10.378 10.880 -0.307 15.112 10.858 10.404 10.813 10.626 10.877 9.735  10.860 10.333 10.811 10.552 10.315 10.850 0.992  6.011  6.362  10.896 -0.703 10.825 -0.747 10.825 -0.313 4.126  10.804 9.324  10.905 1.462  0.968  0.968  11.415 -0.202 10.870 4.399  10.894 4.482  10.863 2.023  6.897  0.968  0.968  10.878 1.463  0.968  5.856  10.898 -0.701 
0.528  10.381 10.880 -0.299 15.111 10.858 10.407 10.813 10.629 10.877 9.740  10.860 10.338 10.811 10.558 10.315 10.850 0.996  6.013  6.363  10.896 -0.691 10.825 -0.736 10.825 -0.305 4.130  10.804 9.334  10.906 1.469  0.972  0.972  11.415 -0.194 10.870 4.403  10.894 4.488  10.863 2.029  6.901  0.972  0.972  10.878 1.470  0.972  5.860  10.899 -0.693 
0.529  10.385 10.880 -0.291 15.110 10.858 10.410 10.814 10.632 10.878 9.745  10.860 10.343 10.811 10.563 10.316 10.850 1.000  6.015  6.365  10.896 -0.680 10.825 -0.725 10.825 -0.297 4.133  10.804 9.344  10.906 1.476  0.977  0.977  11.414 -0.186 10.870 4.406  10.895 4.494  10.864 2.035  6.904  0.977  0.977  10.879 1.476  0.977  5.864  10.899 -0.684 
0.530  10.388 10.881 -0.283 15.108 10.858 10.413 10.814 10.635 10.878 9.750  10.860 10.348 10.811 10.568 10.317 10.850 1.005  6.017  6.367  10.897 -0.668 10.826 -0.714 10.825 -0.289 4.137  10.804 9.354  10.906 1.482  0.981  0.981  11.414 -0.178 10.871 4.410  10.895 4.499  10.864 2.041  6.908  0.981  0.981  10.879 1.483  0.981  5.868  10.899 -0.675 
0.531  10.392 10.881 -0.275 15.107 10.858 10.417 10.814 10.639 10.878 9.754  10.860 10.353 10.811 10.573 10.318 10.850 1.009  6.019  6.369  10.897 -0.657 10.826 -0.702 10.826 -0.281 4.140  10.804 9.364  10.906 1.489  0.986  0.986  11.414 -0.169 10.871 4.413  10.895 4.505  10.864 2.047  6.912  0.986  0.986  10.879 1.489  0.986  5.873  10.900 -0.667 
0.532  10.395 10.881 -0.267 15.105 10.858 10.420 10.814 10.642 10.878 9.759  10.861 10.358 10.812 10.578 10.319 10.850 1.014  6.021  6.371  10.897 -0.646 10.826 -0.691 10.826 -0.273 4.143  10.805 9.374  10.907 1.495  0.990  0.990  11.413 -0.161 10.871 4.417  10.896 4.511  10.864 2.053  6.915  0.990  0.990  10.880 1.496  0.990  5.877  10.900 -0.658 
0.533  10.398 10.881 -0.258 15.104 10.858 10.423 10.814 10.645 10.879 9.764  10.861 10.363 10.812 10.583 10.320 10.850 1.018  6.023  6.372  10.898 -0.634 10.826 -0.680 10.826 -0.264 4.147  10.805 9.384  10.907 1.502  0.995  0.995  11.413 -0.153 10.872 4.421  10.896 4.517  10.865 2.059  6.919  0.995  0.995  10.880 1.503  0.995  5.881  10.901 -0.649 
0.534  10.402 10.881 -0.250 15.102 10.858 10.426 10.814 10.648 10.879 9.769  10.861 10.369 10.812 10.588 10.320 10.851 1.023  6.025  6.374  10.898 -0.623 10.826 -0.668 10.826 -0.256 4.150  10.805 9.395  10.907 1.509  0.999  0.999  11.413 -0.145 10.872 4.424  10.896 4.523  10.865 2.065  6.923  1.000  1.000  10.880 1.509  0.999  5.885  10.901 -0.641 
0.535  10.405 10.882 -0.242 15.101 10.859 10.430 10.814 10.652 10.879 9.774  10.861 10.374 10.812 10.594 10.321 10.851 1.027  6.027  6.376  10.898 -0.612 10.826 -0.657 10.826 -0.248 4.154  10.805 9.405  10.907 1.515  1.004  1.004  11.412 -0.137 10.872 4.428  10.897 4.529  10.865 2.071  6.926  1.004  1.004  10.880 1.516  1.004  5.889  10.901 -0.632 
0.536  10.408 10.882 -0.234 15.100 10.859 10.433 10.814 10.655 10.880 9.779  10.861 10.379 10.812 10.599 10.322 10.851 1.032  6.029  6.378  10.899 -0.600 10.827 -0.645 10.826 -0.240 4.157  10.805 9.415  10.908 1.522  1.009  1.009  11.412 -0.128 10.872 4.431  10.897 4.535  10.865 2.077  6.930  1.009  1.009  10.881 1.523  1.009  5.893  10.902 -0.623 
0.537  10.412 10.882 -0.226 15.098 10.859 10.436 10.814 10.658 10.880 9.784  10.861 10.384 10.812 10.604 10.323 10.851 1.036  6.031  6.380  10.899 -0.589 10.827 -0.634 10.826 -0.232 4.160  10.805 9.425  10.908 1.529  1.013  1.013  11.411 -0.120 10.873 4.435  10.897 4.541  10.866 2.083  6.934  1.013  1.013  10.881 1.529  1.013  5.898  10.902 -0.615 
0.538  10.415 10.882 -0.218 15.097 10.859 10.439 10.815 10.661 10.880 9.788  10.861 10.389 10.812 10.609 10.324 10.851 1.041  6.033  6.381  10.899 -0.577 10.827 -0.623 10.826 -0.224 4.164  10.805 9.435  10.908 1.535  1.018  1.018  11.411 -0.112 10.873 4.438  10.898 4.547  10.866 2.089  6.937  1.018  1.018  10.881 1.536  1.018  5.902  10.902 -0.606 
0.539  10.419 10.882 -0.210 15.095 10.859 10.443 10.815 10.665 10.880 9.793  10.861 10.394 10.812 10.614 10.325 10.851 1.045  6.035  6.383  10.900 -0.566 10.827 -0.611 10.826 -0.216 4.167  10.806 9.445  10.908 1.542  1.022  1.022  11.411 -0.104 10.873 4.442  10.898 4.553  10.866 2.095  6.941  1.022  1.023  10.882 1.543  1.022  5.906  10.903 -0.597 
0.540  10.422 10.883 -0.201 15.094 10.859 10.446 10.815 10.668 10.881 9.798  10.862 10.399 10.812 10.619 10.325 10.851 1.050  6.037  6.385  10.900 -0.554 10.827 -0.600 10.826 -0.208 4.171  10.806 9.455  10.908 1.549  1.027  1.027  11.410 -0.095 10.873 4.446  10.898 4.559  10.867 2.101  6.945  1.027  1.027  10.882 1.549  1.027  5.910  10.903 -0.589 
0.541  10.425 10.883 -0.193 15.092 10.859 10.449 10.815 10.671 10.881 9.803  10.862 10.404 10.813 10.624 10.326 10.851 1.054  6.039  6.387  10.900 -0.543 10.827 -0.588 10.827 -0.200 4.174  10.806 9.465  10.909 1.555  1.032  1.032  11.410 -0.087 10.874 4.449  10.899 4.565  10.867 2.107  6.948  1.032  1.032  10.882 1.556  1.032  5.914  10.903 -0.580 
0.542  10.429 10.883 -0.185 15.091 10.859 10.452 10.815 10.674 10.881 9.808  10.862 10.409 10.813 10.629 10.327 10.852 1.059  6.041  6.389  10.901 -0.532 10.827 -0.577 10.827 -0.191 4.178  10.806 9.476  10.909 1.562  1.036  1.036  11.409 -0.079 10.874 4.453  10.899 4.571  10.867 2.113  6.952  1.036  1.036  10.883 1.562  1.036  5.918  10.904 -0.571 
0.543  10.432 10.883 -0.177 15.089 10.859 10.455 10.815 10.678 10.881 9.813  10.862 10.415 10.813 10.634 10.328 10.852 1.063  6.044  6.390  10.901 -0.520 10.828 -0.566 10.827 -0.183 4.181  10.806 9.486  10.909 1.568  1.041  1.041  11.409 -0.070 10.874 4.456  10.899 4.577  10.867 2.119  6.956  1.041  1.041  10.883 1.569  1.041  5.923  10.904 -0.562 
0.544  10.435 10.883 -0.169 15.088 10.860 10.459 10.815 10.681 10.882 9.818  10.862 10.420 10.813 10.639 10.329 10.852 1.068  6.046  6.392  10.901 -0.509 10.828 -0.554 10.827 -0.175 4.184  10.806 9.496  10.909 1.575  1.046  1.046  11.409 -0.062 10.874 4.460  10.900 4.583  10.868 2.125  6.959  1.046  1.046  10.883 1.576  1.046  5.927  10.904 -0.554 
0.545  10.439 10.884 -0.161 15.086 10.860 10.462 10.815 10.684 10.882 9.823  10.862 10.425 10.813 10.645 10.330 10.852 1.072  6.048  6.394  10.901 -0.497 10.828 -0.543 10.827 -0.167 4.188  10.806 9.506  10.910 1.582  1.050  1.050  11.408 -0.054 10.874 4.463  10.900 4.589  10.868 2.131  6.963  1.050  1.050  10.883 1.583  1.050  5.931  10.905 -0.545 
0.546  10.442 10.884 -0.152 15.085 10.860 10.465 10.815 10.687 10.882 9.828  10.862 10.430 10.813 10.650 10.330 10.852 1.077  6.050  6.396  10.902 -0.486 10.828 -0.531 10.827 -0.159 4.191  10.806 9.516  10.910 1.589  1.055  1.055  11.408 -0.046 10.875 4.467  10.900 4.595  10.868 2.137  6.967  1.055  1.055  10.884 1.589  1.055  5.935  10.905 -0.536 
0.547  10.445 10.884 -0.144 15.083 10.860 10.468 10.815 10.691 10.882 9.832  10.862 10.435 10.813 10.655 10.331 10.852 1.081  6.052  6.398  10.902 -0.474 10.828 -0.520 10.827 -0.151 4.195  10.807 9.526  10.910 1.595  1.059  1.059  11.407 -0.037 10.875 4.471  10.900 4.601  10.868 2.143  6.970  1.059  1.060  10.884 1.596  1.059  5.939  10.905 -0.527 
0.548  10.449 10.884 -0.136 15.082 10.860 10.471 10.815 10.694 10.883 9.837  10.863 10.440 10.813 10.660 10.332 10.852 1.086  6.054  6.399  10.902 -0.463 10.828 -0.508 10.827 -0.142 4.198  10.807 9.536  10.910 1.602  1.064  1.064  11.407 -0.029 10.875 4.474  10.901 4.607  10.868 2.149  6.974  1.064  1.064  10.884 1.603  1.064  5.944  10.906 -0.519 
0.549  10.452 10.884 -0.128 15.080 10.860 10.475 10.816 10.697 10.883 9.842  10.863 10.445 10.813 10.665 10.333 10.852 1.091  6.056  6.401  10.903 -0.451 10.828 -0.497 10.827 -0.134 4.202  10.807 9.546  10.910 1.609  1.069  1.069  11.407 -0.021 10.875 4.478  10.901 4.613  10.869 2.155  6.978  1.069  1.069  10.885 1.609  1.069  5.948  10.906 -0.510 
0.550  10.455 10.884 -0.120 15.079 10.860 10.478 10.816 10.700 10.883 9.847  10.863 10.450 10.813 10.670 10.334 10.852 1.095  6.058  6.403  10.903 -0.440 10.828 -0.485 10.827 -0.126 4.205  10.807 9.556  10.911 1.615  1.073  1.073  11.406 -0.012 10.876 4.481  10.901 4.619  10.869 2.161  6.981  1.073  1.073  10.885 1.616  1.073  5.952  10.906 -0.501 
0.551  10.459 10.885 -0.111 15.077 10.860 10.481 10.816 10.703 10.883 9.852  10.863 10.455 10.813 10.675 10.334 10.853 1.100  6.060  6.405  10.903 -0.428 10.829 -0.474 10.827 -0.118 4.209  10.807 9.567  10.911 1.622  1.078  1.078  11.406 -0.004 10.876 4.485  10.902 4.625  10.869 2.167  6.985  1.078  1.078  10.885 1.623  1.078  5.956  10.907 -0.492 
0.552  10.462 10.885 -0.103 15.076 10.860 10.484 10.816 10.707 10.884 9.857  10.863 10.460 10.813 10.680 10.335 10.853 1.104  6.062  6.407  10.903 -0.417 10.829 -0.463 10.827 -0.110 4.212  10.807 9.577  10.911 1.629  1.083  1.083  11.405 0.004  10.876 4.489  10.902 4.630  10.869 2.173  6.989  1.083  1.083  10.885 1.629  1.083  5.960  10.907 -0.483 
0.553  10.465 10.885 -0.095 15.074 10.860 10.487 10.816 10.710 10.884 9.862  10.863 10.465 10.813 10.685 10.336 10.853 1.109  6.064  6.408  10.904 -0.405 10.829 -0.451 10.828 -0.101 4.216  10.807 9.587  10.911 1.635  1.087  1.087  11.405 0.013  10.876 4.492  10.902 4.636  10.870 2.179  6.993  1.087  1.087  10.886 1.636  1.087  5.965  10.907 -0.475 
0.554  10.468 10.885 -0.087 15.073 10.860 10.491 10.816 10.713 10.884 9.867  10.863 10.470 10.814 10.690 10.337 10.853 1.113  6.066  6.410  10.904 -0.394 10.829 -0.440 10.828 -0.093 4.219  10.807 9.597  10.911 1.642  1.092  1.092  11.404 0.021  10.877 4.496  10.903 4.642  10.870 2.185  6.996  1.092  1.092  10.886 1.643  1.092  5.969  10.908 -0.466 
0.555  10.472 10.885 -0.078 15.071 10.860 10.494 10.816 10.716 10.884 9.872  10.863 10.475 10.814 10.695 10.338 10.853 1.118  6.068  6.412  10.904 -0.382 10.829 -0.428 10.828 -0.085 4.222  10.808 9.607  10.912 1.649  1.097  1.097  11.404 0.030  10.877 4.499  10.903 4.648  10.870 2.191  7.000  1.097  1.097  10.886 1.649  1.097  5.973  10.908 -0.457 
0.556  10.475 10.885 -0.070 15.070 10.861 10.497 10.816 10.720 10.885 9.877  10.863 10.480 10.814 10.700 10.338 10.853 1.122  6.070  6.414  10.905 -0.371 10.829 -0.416 10.828 -0.077 4.226  10.808 9.617  10.912 1.656  1.101  1.101  11.404 0.038  10.877 4.503  10.903 4.654  10.870 2.197  7.004  1.101  1.101  10.886 1.656  1.101  5.977  10.908 -0.448 
0.557  10.478 10.886 -0.062 15.068 10.861 10.500 10.816 10.723 10.885 9.882  10.864 10.485 10.814 10.705 10.339 10.853 1.127  6.072  6.416  10.905 -0.359 10.829 -0.405 10.828 -0.069 4.229  10.808 9.627  10.912 1.662  1.106  1.106  11.403 0.046  10.877 4.507  10.903 4.660  10.870 2.203  7.007  1.106  1.106  10.887 1.663  1.106  5.981  10.909 -0.439 
0.558  10.482 10.886 -0.054 15.066 10.861 10.503 10.816 10.726 10.885 9.886  10.864 10.490 10.814 10.710 10.340 10.853 1.132  6.074  6.417  10.905 -0.348 10.829 -0.393 10.828 -0.060 4.233  10.808 9.637  10.912 1.669  1.111  1.111  11.403 0.055  10.877 4.510  10.904 4.666  10.871 2.209  7.011  1.111  1.111  10.887 1.670  1.111  5.986  10.909 -0.431 
0.559  10.485 10.886 -0.045 15.065 10.861 10.507 10.816 10.729 10.885 9.891  10.864 10.495 10.814 10.715 10.341 10.853 1.136  6.076  6.419  10.905 -0.336 10.829 -0.382 10.828 -0.052 4.236  10.808 9.647  10.912 1.676  1.115  1.115  11.402 0.063  10.878 4.514  10.904 4.672  10.871 2.215  7.015  1.115  1.116  10.887 1.676  1.115  5.990  10.909 -0.422 
0.560  10.488 10.886 -0.037 15.063 10.861 10.510 10.816 10.732 10.886 9.896  10.864 10.500 10.814 10.720 10.342 10.853 1.141  6.079  6.421  10.906 -0.325 10.829 -0.370 10.828 -0.044 4.240  10.808 9.658  10.912 1.682  1.120  1.120  11.402 0.071  10.878 4.518  10.904 4.678  10.871 2.221  7.018  1.120  1.120  10.888 1.683  1.120  5.994  10.909 -0.413 
0.561  10.491 10.886 -0.029 15.062 10.861 10.513 10.816 10.736 10.886 9.901  10.864 10.505 10.814 10.725 10.342 10.854 1.145  6.081  6.423  10.906 -0.313 10.830 -0.359 10.828 -0.036 4.243  10.808 9.668  10.913 1.689  1.125  1.125  11.401 0.080  10.878 4.521  10.905 4.684  10.871 2.227  7.022  1.125  1.125  10.888 1.690  1.125  5.998  10.910 -0.404 
0.562  10.495 10.886 -0.020 15.060 10.861 10.516 10.816 10.739 10.886 9.906  10.864 10.510 10.814 10.730 10.343 10.854 1.150  6.083  6.425  10.906 -0.302 10.830 -0.347 10.828 -0.027 4.247  10.808 9.678  10.913 1.696  1.129  1.129  11.401 0.088  10.878 4.525  10.905 4.690  10.872 2.234  7.026  1.130  1.130  10.888 1.697  1.130  6.002  10.910 -0.395 
0.563  10.498 10.886 -0.012 15.059 10.861 10.519 10.816 10.742 10.886 9.911  10.864 10.515 10.814 10.735 10.344 10.854 1.155  6.085  6.426  10.907 -0.290 10.830 -0.336 10.828 -0.019 4.250  10.808 9.688  10.913 1.703  1.134  1.134  11.400 0.097  10.878 4.528  10.905 4.696  10.872 2.240  7.030  1.134  1.134  10.888 1.703  1.134  6.007  10.910 -0.386 
0.564  10.501 10.887 -0.004 15.057 10.861 10.522 10.816 10.745 10.886 9.916  10.864 10.520 10.814 10.740 10.345 10.854 1.159  6.087  6.428  10.907 -0.279 10.830 -0.324 10.828 -0.011 4.254  10.808 9.698  10.913 1.709  1.139  1.139  11.400 0.105  10.879 4.532  10.905 4.702  10.872 2.246  7.033  1.139  1.139  10.888 1.710  1.139  6.011  10.911 -0.377 
0.565  10.504 10.887 0.004  15.055 10.861 10.526 10.817 10.748 10.887 9.921  10.864 10.525 10.814 10.745 10.346 10.854 1.164  6.089  6.430  10.907 -0.267 10.830 -0.313 10.828 -0.002 4.257  10.809 9.708  10.913 1.716  1.144  1.144  11.400 0.113  10.879 4.536  10.906 4.708  10.872 2.252  7.037  1.144  1.144  10.889 1.717  1.144  6.015  10.911 -0.369 
0.566  10.508 10.887 0.013  15.054 10.861 10.529 10.817 10.752 10.887 9.926  10.864 10.530 10.814 10.750 10.346 10.854 1.168  6.091  6.432  10.907 -0.256 10.830 -0.301 10.828 0.006  4.261  10.809 9.718  10.913 1.723  1.148  1.148  11.399 0.122  10.879 4.539  10.906 4.714  10.872 2.258  7.041  1.148  1.148  10.889 1.724  1.148  6.019  10.911 -0.360 
0.567  10.511 10.887 0.021  15.052 10.861 10.532 10.817 10.755 10.887 9.931  10.864 10.535 10.814 10.755 10.347 10.854 1.173  6.093  6.434  10.908 -0.244 10.830 -0.289 10.828 0.014  4.264  10.809 9.728  10.914 1.730  1.153  1.153  11.399 0.130  10.879 4.543  10.906 4.720  10.873 2.264  7.044  1.153  1.153  10.889 1.730  1.153  6.023  10.911 -0.351 
0.568  10.514 10.887 0.029  15.050 10.861 10.535 10.817 10.758 10.887 9.936  10.864 10.540 10.814 10.760 10.348 10.854 1.178  6.095  6.435  10.908 -0.232 10.830 -0.278 10.828 0.022  4.268  10.809 9.738  10.914 1.737  1.158  1.158  11.398 0.139  10.879 4.547  10.906 4.726  10.873 2.270  7.048  1.158  1.158  10.889 1.737  1.158  6.028  10.912 -0.342 
0.569  10.517 10.887 0.038  15.049 10.861 10.538 10.817 10.761 10.888 9.941  10.865 10.545 10.814 10.765 10.349 10.854 1.182  6.097  6.437  10.908 -0.221 10.830 -0.266 10.828 0.031  4.271  10.809 9.748  10.914 1.743  1.163  1.163  11.398 0.147  10.880 4.550  10.907 4.732  10.873 2.276  7.052  1.163  1.163  10.890 1.744  1.163  6.032  10.912 -0.333 
0.570  10.521 10.887 0.046  15.047 10.861 10.541 10.817 10.764 10.888 9.946  10.865 10.549 10.814 10.770 10.350 10.854 1.187  6.099  6.439  10.908 -0.209 10.830 -0.255 10.828 0.039  4.275  10.809 9.758  10.914 1.750  1.167  1.167  11.397 0.156  10.880 4.554  10.907 4.738  10.873 2.282  7.056  1.167  1.167  10.890 1.751  1.167  6.036  10.912 -0.324 
0.571  10.524 10.887 0.054  15.046 10.861 10.545 10.817 10.768 10.888 9.951  10.865 10.554 10.814 10.774 10.350 10.854 1.191  6.101  6.441  10.909 -0.198 10.830 -0.243 10.828 0.047  4.278  10.809 9.768  10.914 1.757  1.172  1.172  11.397 0.164  10.880 4.558  10.907 4.744  10.873 2.288  7.059  1.172  1.172  10.890 1.757  1.172  6.040  10.913 -0.315 
0.572  10.527 10.888 0.063  15.044 10.861 10.548 10.817 10.771 10.888 9.955  10.865 10.559 10.814 10.779 10.351 10.854 1.196  6.103  6.443  10.909 -0.186 10.830 -0.231 10.828 0.056  4.282  10.809 9.779  10.914 1.764  1.177  1.177  11.396 0.173  10.880 4.561  10.907 4.750  10.873 2.295  7.063  1.177  1.177  10.890 1.764  1.177  6.045  10.913 -0.306 
0.573  10.530 10.888 0.071  15.042 10.861 10.551 10.817 10.774 10.888 9.960  10.865 10.564 10.814 10.784 10.352 10.854 1.201  6.105  6.445  10.909 -0.175 10.831 -0.220 10.829 0.064  4.285  10.809 9.789  10.915 1.770  1.181  1.181  11.396 0.181  10.880 4.565  10.908 4.756  10.874 2.301  7.067  1.182  1.182  10.891 1.771  1.181  6.049  10.913 -0.297 
0.574  10.533 10.888 0.079  15.041 10.861 10.554 10.817 10.777 10.889 9.965  10.865 10.569 10.814 10.789 10.353 10.854 1.205  6.107  6.446  10.909 -0.163 10.831 -0.208 10.829 0.072  4.289  10.809 9.799  10.915 1.777  1.186  1.186  11.395 0.190  10.880 4.568  10.908 4.762  10.874 2.307  7.070  1.186  1.186  10.891 1.778  1.186  6.053  10.913 -0.289 
0.575  10.536 10.888 0.088  15.039 10.861 10.557 10.817 10.780 10.889 9.970  10.865 10.574 10.814 10.794 10.353 10.854 1.210  6.110  6.448  10.909 -0.151 10.831 -0.196 10.829 0.081  4.292  10.809 9.809  10.915 1.784  1.191  1.191  11.395 0.198  10.881 4.572  10.908 4.768  10.874 2.313  7.074  1.191  1.191  10.891 1.785  1.191  6.057  10.914 -0.280 
0.576  10.540 10.888 0.096  15.037 10.861 10.560 10.817 10.784 10.889 9.975  10.865 10.579 10.814 10.799 10.354 10.854 1.215  6.112  6.450  10.910 -0.140 10.831 -0.185 10.829 0.089  4.296  10.809 9.819  10.915 1.791  1.196  1.196  11.394 0.206  10.881 4.576  10.908 4.774  10.874 2.319  7.078  1.196  1.196  10.891 1.791  1.196  6.061  10.914 -0.271 
0.577  10.543 10.888 0.105  15.036 10.861 10.563 10.817 10.787 10.889 9.980  10.865 10.584 10.814 10.804 10.355 10.855 1.219  6.114  6.452  10.910 -0.128 10.831 -0.173 10.829 0.097  4.299  10.809 9.829  10.915 1.798  1.201  1.201  11.394 0.215  10.881 4.579  10.909 4.780  10.874 2.325  7.082  1.201  1.201  10.891 1.798  1.201  6.066  10.914 -0.262 
0.578  10.546 10.888 0.113  15.034 10.861 10.567 10.817 10.790 10.889 9.985  10.865 10.589 10.814 10.809 10.356 10.855 1.224  6.116  6.454  10.910 -0.117 10.831 -0.161 10.829 0.106  4.303  10.809 9.839  10.915 1.804  1.205  1.205  11.393 0.223  10.881 4.583  10.909 4.785  10.874 2.331  7.085  1.205  1.205  10.892 1.805  1.205  6.070  10.914 -0.253 
0.579  10.549 10.888 0.121  15.032 10.861 10.570 10.817 10.793 10.889 9.990  10.865 10.593 10.814 10.814 10.356 10.855 1.229  6.118  6.455  10.910 -0.105 10.831 -0.150 10.829 0.114  4.306  10.810 9.849  10.915 1.811  1.210  1.210  11.393 0.232  10.881 4.587  10.909 4.791  10.875 2.337  7.089  1.210  1.210  10.892 1.812  1.210  6.074  10.915 -0.244 
0.580  10.552 10.888 0.130  15.031 10.861 10.573 10.817 10.796 10.890 9.995  10.865 10.598 10.814 10.818 10.357 10.855 1.233  6.120  6.457  10.911 -0.093 10.831 -0.138 10.829 0.122  4.310  10.810 9.859  10.915 1.818  1.215  1.215  11.392 0.240  10.881 4.590  10.909 4.797  10.875 2.344  7.093  1.215  1.215  10.892 1.819  1.215  6.078  10.915 -0.235 
0.581  10.555 10.888 0.138  15.029 10.862 10.576 10.817 10.799 10.890 10.000 10.865 10.603 10.815 10.823 10.358 10.855 1.238  6.122  6.459  10.911 -0.082 10.831 -0.126 10.829 0.131  4.313  10.810 9.869  10.916 1.825  1.220  1.220  11.392 0.249  10.882 4.594  10.910 4.803  10.875 2.350  7.096  1.220  1.220  10.892 1.825  1.220  6.083  10.915 -0.226 
0.582  10.559 10.889 0.147  15.027 10.862 10.579 10.817 10.803 10.890 10.005 10.865 10.608 10.815 10.828 10.359 10.855 1.243  6.124  6.461  10.911 -0.070 10.831 -0.115 10.829 0.139  4.317  10.810 9.879  10.916 1.832  1.224  1.224  11.391 0.257  10.882 4.598  10.910 4.809  10.875 2.356  7.100  1.224  1.225  10.893 1.832  1.224  6.087  10.915 -0.217 
0.583  10.562 10.889 0.155  15.026 10.862 10.582 10.817 10.806 10.890 10.010 10.865 10.613 10.815 10.833 10.359 10.855 1.247  6.126  6.463  10.911 -0.059 10.831 -0.103 10.829 0.148  4.320  10.810 9.889  10.916 1.838  1.229  1.229  11.391 0.266  10.882 4.601  10.910 4.815  10.875 2.362  7.104  1.229  1.229  10.893 1.839  1.229  6.091  10.916 -0.208 
0.584  10.565 10.889 0.163  15.024 10.862 10.585 10.817 10.809 10.890 10.015 10.865 10.618 10.815 10.838 10.360 10.855 1.252  6.128  6.465  10.911 -0.047 10.831 -0.091 10.829 0.156  4.324  10.810 9.899  10.916 1.845  1.234  1.234  11.390 0.274  10.882 4.605  10.910 4.821  10.875 2.368  7.108  1.234  1.234  10.893 1.846  1.234  6.095  10.916 -0.199 
0.585  10.568 10.889 0.172  15.022 10.862 10.588 10.817 10.812 10.890 10.020 10.865 10.622 10.815 10.843 10.361 10.855 1.257  6.130  6.466  10.912 -0.035 10.831 -0.080 10.829 0.164  4.327  10.810 9.909  10.916 1.852  1.239  1.239  11.390 0.283  10.882 4.609  10.910 4.827  10.876 2.374  7.111  1.239  1.239  10.893 1.853  1.239  6.099  10.916 -0.190 
0.586  10.571 10.889 0.180  15.021 10.862 10.592 10.817 10.815 10.891 10.025 10.865 10.627 10.814 10.847 10.362 10.855 1.261  6.132  6.468  10.912 -0.024 10.831 -0.068 10.829 0.173  4.331  10.810 9.919  10.916 1.859  1.244  1.244  11.389 0.291  10.882 4.612  10.911 4.833  10.876 2.380  7.115  1.244  1.244  10.893 1.860  1.244  6.104  10.916 -0.181 
0.587  10.574 10.889 0.189  15.019 10.862 10.595 10.817 10.818 10.891 10.030 10.865 10.632 10.814 10.852 10.362 10.855 1.266  6.134  6.470  10.912 -0.012 10.831 -0.056 10.829 0.181  4.334  10.810 9.929  10.916 1.866  1.248  1.248  11.389 0.300  10.882 4.616  10.911 4.839  10.876 2.387  7.119  1.248  1.249  10.893 1.866  1.248  6.108  10.917 -0.172 
0.588  10.577 10.889 0.197  15.017 10.862 10.598 10.817 10.821 10.891 10.035 10.865 10.637 10.814 10.857 10.363 10.855 1.271  6.137  6.472  10.912 -0.001 10.831 -0.045 10.829 0.189  4.338  10.810 9.939  10.916 1.873  1.253  1.253  11.388 0.309  10.883 4.620  10.911 4.845  10.876 2.393  7.122  1.253  1.253  10.894 1.873  1.253  6.112  10.917 -0.163 
0.589  10.581 10.889 0.205  15.015 10.862 10.601 10.817 10.825 10.891 10.040 10.865 10.641 10.814 10.862 10.364 10.855 1.275  6.139  6.474  10.912 0.011  10.831 -0.033 10.829 0.198  4.341  10.810 9.949  10.917 1.879  1.258  1.258  11.388 0.317  10.883 4.623  10.911 4.851  10.876 2.399  7.126  1.258  1.258  10.894 1.880  1.258  6.116  10.917 -0.154 
0.590  10.584 10.889 0.214  15.014 10.862 10.604 10.817 10.828 10.891 10.045 10.865 10.646 10.814 10.867 10.365 10.855 1.280  6.141  6.475  10.913 0.023  10.831 -0.021 10.829 0.206  4.345  10.810 9.959  10.917 1.886  1.263  1.263  11.387 0.326  10.883 4.627  10.911 4.857  10.876 2.405  7.130  1.263  1.263  10.894 1.887  1.263  6.121  10.917 -0.145 
0.591  10.587 10.889 0.222  15.012 10.862 10.607 10.817 10.831 10.891 10.050 10.865 10.651 10.814 10.871 10.365 10.855 1.285  6.143  6.477  10.913 0.034  10.831 -0.010 10.829 0.215  4.348  10.810 9.969  10.917 1.893  1.268  1.268  11.387 0.334  10.883 4.631  10.912 4.863  10.876 2.411  7.134  1.268  1.268  10.894 1.894  1.268  6.125  10.917 -0.136 
0.592  10.590 10.889 0.231  15.010 10.862 10.610 10.817 10.834 10.892 10.055 10.865 10.656 10.814 10.876 10.366 10.855 1.289  6.145  6.479  10.913 0.046  10.831 0.002  10.829 0.223  4.352  10.810 9.979  10.917 1.900  1.272  1.272  11.386 0.343  10.883 4.635  10.912 4.869  10.877 2.417  7.137  1.272  1.273  10.894 1.901  1.272  6.129  10.918 -0.127 
0.593  10.593 10.889 0.239  15.008 10.861 10.613 10.817 10.837 10.892 10.059 10.865 10.661 10.814 10.881 10.367 10.855 1.294  6.147  6.481  10.913 0.058  10.831 0.014  10.829 0.232  4.356  10.810 9.989  10.917 1.907  1.277  1.277  11.385 0.351  10.883 4.638  10.912 4.875  10.877 2.424  7.141  1.277  1.277  10.895 1.907  1.277  6.133  10.918 -0.118 
0.594  10.596 10.890 0.248  15.007 10.861 10.616 10.817 10.840 10.892 10.064 10.865 10.665 10.814 10.886 10.368 10.855 1.299  6.149  6.483  10.913 0.069  10.831 0.026  10.829 0.240  4.359  10.810 9.999  10.917 1.914  1.282  1.282  11.385 0.360  10.883 4.642  10.912 4.881  10.877 2.430  7.145  1.282  1.282  10.895 1.914  1.282  6.138  10.918 -0.109 
0.595  10.599 10.890 0.256  15.005 10.861 10.619 10.817 10.843 10.892 10.069 10.865 10.670 10.814 10.890 10.368 10.855 1.304  6.151  6.484  10.914 0.081  10.831 0.037  10.828 0.248  4.363  10.810 10.009 10.917 1.920  1.287  1.287  11.384 0.368  10.883 4.646  10.912 4.887  10.877 2.436  7.149  1.287  1.287  10.895 1.921  1.287  6.142  10.918 -0.100 
0.596  10.602 10.890 0.265  15.003 10.861 10.623 10.817 10.847 10.892 10.074 10.865 10.675 10.814 10.895 10.369 10.855 1.308  6.153  6.486  10.914 0.093  10.831 0.049  10.828 0.257  4.366  10.810 10.019 10.917 1.927  1.292  1.292  11.384 0.377  10.884 4.649  10.913 4.893  10.877 2.442  7.152  1.292  1.292  10.895 1.928  1.292  6.146  10.918 -0.091 
0.597  10.605 10.890 0.273  15.001 10.861 10.626 10.817 10.850 10.892 10.079 10.865 10.679 10.814 10.900 10.370 10.855 1.313  6.155  6.488  10.914 0.104  10.831 0.061  10.828 0.265  4.370  10.810 10.029 10.917 1.934  1.297  1.297  11.383 0.386  10.884 4.653  10.913 4.899  10.877 2.448  7.156  1.297  1.297  10.895 1.935  1.297  6.150  10.919 -0.082 
0.598  10.608 10.890 0.281  15.000 10.861 10.629 10.817 10.853 10.892 10.084 10.865 10.684 10.814 10.905 10.371 10.855 1.318  6.157  6.490  10.914 0.116  10.831 0.073  10.828 0.274  4.373  10.810 10.039 10.917 1.941  1.301  1.301  11.383 0.394  10.884 4.657  10.913 4.904  10.877 2.454  7.160  1.301  1.302  10.895 1.942  1.301  6.155  10.919 -0.073 
0.599  10.611 10.890 0.290  14.998 10.861 10.632 10.817 10.856 10.892 10.089 10.865 10.689 10.814 10.909 10.371 10.855 1.322  6.159  6.492  10.914 0.127  10.831 0.084  10.828 0.282  4.377  10.810 10.049 10.917 1.948  1.306  1.306  11.382 0.403  10.884 4.660  10.913 4.910  10.877 2.461  7.163  1.306  1.306  10.896 1.948  1.306  6.159  10.919 -0.064 
0.600  10.614 10.890 0.298  14.996 10.861 10.635 10.817 10.859 10.893 10.094 10.865 10.693 10.814 10.914 10.372 10.855 1.327  6.161  6.494  10.914 0.139  10.831 0.096  10.828 0.291  4.380  10.810 10.059 10.918 1.955  1.311  1.311  11.382 0.411  10.884 4.664  10.913 4.916  10.878 2.467  7.167  1.311  1.311  10.896 1.955  1.311  6.163  10.919 -0.055 
0.601  10.617 10.890 0.307  14.994 10.861 10.638 10.817 10.862 10.893 10.099 10.865 10.698 10.814 10.919 10.373 10.855 1.332  6.164  6.495  10.915 0.151  10.831 0.108  10.828 0.299  4.384  10.810 10.069 10.918 1.962  1.316  1.316  11.381 0.420  10.884 4.668  10.914 4.922  10.878 2.473  7.171  1.316  1.316  10.896 1.962  1.316  6.167  10.919 -0.046 
0.602  10.620 10.890 0.315  14.992 10.861 10.641 10.817 10.865 10.893 10.104 10.865 10.703 10.814 10.924 10.373 10.855 1.337  6.166  6.497  10.915 0.162  10.831 0.120  10.828 0.307  4.387  10.810 10.079 10.918 1.969  1.321  1.321  11.380 0.428  10.884 4.671  10.914 4.928  10.878 2.479  7.175  1.321  1.321  10.896 1.969  1.321  6.171  10.920 -0.037 
0.603  10.623 10.890 0.324  14.991 10.861 10.644 10.817 10.868 10.893 10.109 10.865 10.708 10.814 10.928 10.374 10.855 1.341  6.168  6.499  10.915 0.174  10.831 0.131  10.828 0.316  4.391  10.810 10.089 10.918 1.975  1.326  1.326  11.380 0.437  10.884 4.675  10.914 4.934  10.878 2.485  7.178  1.326  1.326  10.896 1.976  1.326  6.176  10.920 -0.028 
0.604  10.626 10.890 0.332  14.989 10.861 10.647 10.817 10.871 10.893 10.114 10.865 10.712 10.814 10.933 10.375 10.855 1.346  6.170  6.501  10.915 0.186  10.831 0.143  10.828 0.324  4.394  10.810 10.099 10.918 1.982  1.330  1.330  11.379 0.446  10.884 4.679  10.914 4.940  10.878 2.492  7.182  1.331  1.331  10.896 1.983  1.330  6.180  10.920 -0.019 
0.605  10.629 10.890 0.341  14.987 10.861 10.650 10.817 10.874 10.893 10.119 10.865 10.717 10.814 10.938 10.376 10.855 1.351  6.172  6.503  10.915 0.197  10.831 0.155  10.828 0.333  4.398  10.810 10.109 10.918 1.989  1.335  1.335  11.379 0.454  10.884 4.683  10.914 4.946  10.878 2.498  7.186  1.335  1.336  10.896 1.990  1.335  6.184  10.920 -0.009 
0.606  10.632 10.890 0.349  14.985 10.861 10.653 10.817 10.878 10.893 10.124 10.865 10.721 10.814 10.942 10.376 10.855 1.356  6.174  6.504  10.915 0.209  10.831 0.167  10.828 0.341  4.402  10.810 10.119 10.918 1.996  1.340  1.340  11.378 0.463  10.885 4.686  10.914 4.952  10.878 2.504  7.190  1.340  1.340  10.897 1.997  1.340  6.188  10.920 -0.000 
0.607  10.635 10.890 0.358  14.983 10.861 10.656 10.816 10.881 10.893 10.129 10.865 10.726 10.814 10.947 10.377 10.855 1.360  6.176  6.506  10.916 0.221  10.831 0.179  10.828 0.350  4.405  10.810 10.129 10.918 2.003  1.345  1.345  11.378 0.472  10.885 4.690  10.915 4.958  10.878 2.510  7.193  1.345  1.345  10.897 2.003  1.345  6.193  10.921 0.009  
0.608  10.638 10.890 0.366  14.982 10.861 10.659 10.816 10.884 10.894 10.134 10.865 10.731 10.814 10.952 10.378 10.855 1.365  6.178  6.508  10.916 0.232  10.831 0.190  10.828 0.358  4.409  10.810 10.139 10.918 2.010  1.350  1.350  11.377 0.480  10.885 4.694  10.915 4.964  10.878 2.516  7.197  1.350  1.350  10.897 2.010  1.350  6.197  10.921 0.018  
0.609  10.641 10.890 0.375  14.980 10.861 10.662 10.816 10.887 10.894 10.139 10.865 10.735 10.814 10.956 10.378 10.855 1.370  6.180  6.510  10.916 0.244  10.831 0.202  10.828 0.367  4.412  10.810 10.149 10.918 2.017  1.355  1.355  11.376 0.489  10.885 4.697  10.915 4.970  10.878 2.523  7.201  1.355  1.355  10.897 2.017  1.355  6.201  10.921 0.027  
0.610  10.644 10.890 0.383  14.978 10.861 10.665 10.816 10.890 10.894 10.144 10.865 10.740 10.814 10.961 10.379 10.855 1.375  6.182  6.512  10.916 0.256  10.831 0.214  10.828 0.375  4.416  10.810 10.159 10.918 2.024  1.360  1.360  11.376 0.497  10.885 4.701  10.915 4.976  10.878 2.529  7.204  1.360  1.360  10.897 2.024  1.360  6.205  10.921 0.036  
0.611  10.647 10.890 0.392  14.976 10.861 10.668 10.816 10.893 10.894 10.149 10.865 10.745 10.814 10.965 10.380 10.855 1.379  6.184  6.514  10.916 0.267  10.831 0.226  10.828 0.384  4.419  10.810 10.169 10.918 2.030  1.365  1.365  11.375 0.506  10.885 4.705  10.915 4.982  10.879 2.535  7.208  1.365  1.365  10.897 2.031  1.365  6.210  10.921 0.045  
0.612  10.650 10.890 0.400  14.974 10.861 10.671 10.816 10.896 10.894 10.154 10.865 10.749 10.814 10.970 10.380 10.855 1.384  6.186  6.515  10.916 0.279  10.831 0.238  10.828 0.392  4.423  10.810 10.179 10.918 2.037  1.369  1.369  11.375 0.515  10.885 4.709  10.915 4.988  10.879 2.541  7.212  1.370  1.370  10.897 2.038  1.369  6.214  10.921 0.054  
0.613  10.653 10.890 0.409  14.972 10.861 10.674 10.816 10.899 10.894 10.159 10.865 10.754 10.813 10.975 10.381 10.855 1.389  6.189  6.517  10.916 0.291  10.831 0.249  10.828 0.401  4.426  10.810 10.189 10.918 2.044  1.374  1.374  11.374 0.523  10.885 4.712  10.915 4.994  10.879 2.547  7.216  1.374  1.375  10.897 2.045  1.374  6.218  10.922 0.063  
0.614  10.656 10.890 0.417  14.970 10.861 10.677 10.816 10.902 10.894 10.164 10.865 10.758 10.813 10.979 10.382 10.855 1.394  6.191  6.519  10.916 0.302  10.831 0.261  10.828 0.409  4.430  10.810 10.198 10.918 2.051  1.379  1.379  11.373 0.532  10.885 4.716  10.916 4.999  10.879 2.554  7.219  1.379  1.379  10.898 2.052  1.379  6.222  10.922 0.072  
0.615  10.659 10.890 0.426  14.969 10.861 10.680 10.816 10.905 10.894 10.169 10.865 10.763 10.813 10.984 10.383 10.855 1.398  6.193  6.521  10.917 0.314  10.831 0.273  10.827 0.418  4.434  10.810 10.208 10.918 2.058  1.384  1.384  11.373 0.541  10.885 4.720  10.916 5.005  10.879 2.560  7.223  1.384  1.384  10.898 2.059  1.384  6.227  10.922 0.082  
0.616  10.662 10.890 0.435  14.967 10.860 10.683 10.816 10.908 10.894 10.174 10.865 10.767 10.813 10.988 10.383 10.854 1.403  6.195  6.523  10.917 0.326  10.831 0.285  10.827 0.426  4.437  10.810 10.218 10.918 2.065  1.389  1.389  11.372 0.549  10.885 4.723  10.916 5.011  10.879 2.566  7.227  1.389  1.389  10.898 2.065  1.389  6.231  10.922 0.091  
0.617  10.665 10.890 0.443  14.965 10.860 10.686 10.816 10.911 10.894 10.179 10.865 10.772 10.813 10.993 10.384 10.854 1.408  6.197  6.524  10.917 0.337  10.831 0.297  10.827 0.435  4.441  10.810 10.228 10.918 2.072  1.394  1.394  11.372 0.558  10.885 4.727  10.916 5.017  10.879 2.572  7.230  1.394  1.394  10.898 2.072  1.394  6.235  10.922 0.100  
0.618  10.668 10.890 0.452  14.963 10.860 10.689 10.816 10.914 10.894 10.184 10.865 10.776 10.813 10.998 10.385 10.854 1.413  6.199  6.526  10.917 0.349  10.831 0.308  10.827 0.443  4.444  10.810 10.238 10.918 2.079  1.399  1.399  11.371 0.566  10.885 4.731  10.916 5.023  10.879 2.578  7.234  1.399  1.399  10.898 2.079  1.399  6.239  10.922 0.109  
0.619  10.671 10.890 0.460  14.961 10.860 10.692 10.816 10.917 10.894 10.189 10.865 10.781 10.813 11.002 10.385 10.854 1.418  6.201  6.528  10.917 0.361  10.831 0.320  10.827 0.452  4.448  10.810 10.248 10.918 2.086  1.404  1.404  11.370 0.575  10.885 4.735  10.916 5.029  10.879 2.585  7.238  1.404  1.404  10.898 2.086  1.404  6.244  10.922 0.118  
0.620  10.674 10.890 0.469  14.959 10.860 10.695 10.816 10.920 10.895 10.194 10.865 10.785 10.813 11.007 10.386 10.854 1.422  6.203  6.530  10.917 0.372  10.831 0.332  10.827 0.460  4.451  10.810 10.258 10.919 2.093  1.409  1.409  11.370 0.584  10.885 4.738  10.916 5.035  10.879 2.591  7.242  1.409  1.409  10.898 2.093  1.409  6.248  10.923 0.127  
0.621  10.677 10.890 0.477  14.957 10.860 10.698 10.815 10.924 10.895 10.199 10.865 10.790 10.813 11.011 10.387 10.854 1.427  6.205  6.532  10.917 0.384  10.831 0.344  10.827 0.469  4.455  10.810 10.268 10.919 2.099  1.414  1.414  11.369 0.592  10.886 4.742  10.916 5.041  10.879 2.597  7.245  1.414  1.414  10.898 2.100  1.414  6.252  10.923 0.136  
0.622  10.679 10.890 0.486  14.955 10.860 10.701 10.815 10.927 10.895 10.204 10.865 10.795 10.813 11.016 10.387 10.854 1.432  6.207  6.533  10.917 0.396  10.831 0.356  10.827 0.477  4.459  10.810 10.278 10.919 2.106  1.418  1.418  11.368 0.601  10.886 4.746  10.917 5.047  10.879 2.603  7.249  1.419  1.419  10.898 2.107  1.418  6.256  10.923 0.145  
0.623  10.682 10.890 0.494  14.953 10.860 10.704 10.815 10.930 10.895 10.209 10.865 10.799 10.813 11.020 10.388 10.854 1.437  6.209  6.535  10.917 0.407  10.831 0.368  10.827 0.486  4.462  10.810 10.287 10.919 2.113  1.423  1.423  11.368 0.610  10.886 4.749  10.917 5.053  10.879 2.610  7.253  1.424  1.424  10.898 2.114  1.423  6.261  10.923 0.155  
0.624  10.685 10.890 0.503  14.951 10.860 10.707 10.815 10.933 10.895 10.214 10.864 10.803 10.812 11.025 10.389 10.854 1.442  6.211  6.537  10.918 0.419  10.831 0.379  10.827 0.494  4.466  10.810 10.297 10.919 2.120  1.428  1.428  11.367 0.618  10.886 4.753  10.917 5.059  10.879 2.616  7.257  1.428  1.429  10.899 2.121  1.428  6.265  10.923 0.164  
0.625  10.688 10.890 0.512  14.950 10.860 10.710 10.815 10.936 10.895 10.219 10.864 10.808 10.812 11.029 10.389 10.854 1.446  6.213  6.539  10.918 0.431  10.831 0.391  10.827 0.503  4.469  10.809 10.307 10.919 2.127  1.433  1.433  11.366 0.627  10.886 4.757  10.917 5.065  10.879 2.622  7.260  1.433  1.434  10.899 2.128  1.433  6.269  10.923 0.173  
0.626  10.691 10.890 0.520  14.948 10.860 10.713 10.815 10.939 10.895 10.224 10.864 10.812 10.812 11.034 10.390 10.854 1.451  6.216  6.541  10.918 0.442  10.831 0.403  10.826 0.512  4.473  10.809 10.317 10.919 2.134  1.438  1.438  11.366 0.636  10.886 4.761  10.917 5.070  10.879 2.628  7.264  1.438  1.438  10.899 2.135  1.438  6.273  10.923 0.182  
0.627  10.694 10.890 0.529  14.946 10.859 10.716 10.815 10.942 10.895 10.229 10.864 10.817 10.812 11.038 10.391 10.854 1.456  6.218  6.542  10.918 0.454  10.831 0.415  10.826 0.520  4.476  10.809 10.327 10.919 2.141  1.443  1.443  11.365 0.644  10.886 4.764  10.917 5.076  10.879 2.634  7.268  1.443  1.443  10.899 2.141  1.443  6.277  10.923 0.191  
0.628  10.697 10.890 0.537  14.944 10.859 10.719 10.815 10.945 10.895 10.234 10.864 10.821 10.812 11.043 10.391 10.854 1.461  6.220  6.544  10.918 0.466  10.831 0.427  10.826 0.529  4.480  10.809 10.337 10.919 2.148  1.448  1.448  11.365 0.653  10.886 4.768  10.917 5.082  10.880 2.641  7.271  1.448  1.448  10.899 2.148  1.448  6.282  10.924 0.200  
0.629  10.700 10.890 0.546  14.942 10.859 10.722 10.815 10.948 10.895 10.239 10.864 10.826 10.812 11.047 10.392 10.854 1.466  6.222  6.546  10.918 0.477  10.830 0.439  10.826 0.537  4.484  10.809 10.346 10.919 2.155  1.453  1.453  11.364 0.662  10.886 4.772  10.917 5.088  10.880 2.647  7.275  1.453  1.453  10.899 2.155  1.453  6.286  10.924 0.209  
0.630  10.702 10.890 0.554  14.940 10.859 10.725 10.815 10.951 10.895 10.244 10.864 10.830 10.812 11.052 10.393 10.854 1.470  6.224  6.548  10.918 0.489  10.830 0.450  10.826 0.546  4.487  10.809 10.356 10.919 2.162  1.458  1.458  11.363 0.671  10.886 4.776  10.917 5.094  10.880 2.653  7.279  1.458  1.458  10.899 2.162  1.458  6.290  10.924 0.219  
0.631  10.705 10.890 0.563  14.938 10.859 10.728 10.814 10.954 10.895 10.248 10.864 10.835 10.812 11.056 10.393 10.853 1.475  6.226  6.550  10.918 0.501  10.830 0.462  10.826 0.554  4.491  10.809 10.366 10.919 2.169  1.463  1.463  11.363 0.679  10.886 4.779  10.917 5.100  10.880 2.659  7.283  1.463  1.463  10.899 2.169  1.463  6.294  10.924 0.228  
0.632  10.708 10.890 0.572  14.936 10.859 10.731 10.814 10.957 10.895 10.253 10.864 10.839 10.812 11.061 10.394 10.853 1.480  6.228  6.552  10.918 0.512  10.830 0.474  10.826 0.563  4.494  10.809 10.376 10.919 2.176  1.468  1.468  11.362 0.688  10.886 4.783  10.918 5.106  10.880 2.666  7.286  1.468  1.468  10.899 2.176  1.468  6.299  10.924 0.237  
0.633  10.711 10.890 0.580  14.934 10.859 10.734 10.814 10.960 10.895 10.258 10.864 10.843 10.811 11.065 10.395 10.853 1.485  6.230  6.553  10.918 0.524  10.830 0.486  10.826 0.571  4.498  10.809 10.386 10.919 2.183  1.473  1.473  11.361 0.697  10.886 4.787  10.918 5.112  10.880 2.672  7.290  1.473  1.473  10.899 2.183  1.473  6.303  10.924 0.246  
0.634  10.714 10.890 0.589  14.932 10.859 10.737 10.814 10.963 10.895 10.263 10.864 10.848 10.811 11.069 10.395 10.853 1.490  6.232  6.555  10.918 0.536  10.830 0.498  10.826 0.580  4.501  10.809 10.395 10.919 2.189  1.478  1.478  11.361 0.705  10.886 4.791  10.918 5.118  10.880 2.678  7.294  1.478  1.478  10.899 2.190  1.478  6.307  10.924 0.255  
0.635  10.716 10.890 0.597  14.930 10.859 10.740 10.814 10.966 10.895 10.268 10.864 10.852 10.811 11.074 10.396 10.853 1.494  6.234  6.557  10.918 0.548  10.830 0.510  10.825 0.589  4.505  10.809 10.405 10.919 2.196  1.483  1.483  11.360 0.714  10.886 4.794  10.918 5.124  10.880 2.684  7.297  1.483  1.483  10.899 2.197  1.483  6.311  10.924 0.264  
0.636  10.719 10.890 0.606  14.928 10.858 10.743 10.814 10.969 10.895 10.273 10.863 10.857 10.811 11.078 10.396 10.853 1.499  6.236  6.559  10.919 0.559  10.830 0.522  10.825 0.597  4.509  10.809 10.415 10.918 2.203  1.488  1.488  11.359 0.723  10.886 4.798  10.918 5.129  10.880 2.691  7.301  1.488  1.488  10.899 2.204  1.488  6.316  10.924 0.274  
0.637  10.722 10.890 0.615  14.926 10.858 10.746 10.814 10.972 10.895 10.278 10.863 10.861 10.811 11.083 10.397 10.853 1.504  6.238  6.561  10.919 0.571  10.830 0.533  10.825 0.606  4.512  10.809 10.425 10.918 2.210  1.493  1.493  11.359 0.731  10.886 4.802  10.918 5.135  10.880 2.697  7.305  1.493  1.493  10.899 2.211  1.493  6.320  10.924 0.283  
0.638  10.725 10.890 0.623  14.924 10.858 10.748 10.814 10.975 10.895 10.283 10.863 10.865 10.811 11.087 10.398 10.853 1.509  6.241  6.562  10.919 0.583  10.830 0.545  10.825 0.614  4.516  10.808 10.435 10.918 2.217  1.497  1.497  11.358 0.740  10.886 4.805  10.918 5.141  10.880 2.703  7.309  1.498  1.498  10.899 2.218  1.497  6.324  10.925 0.292  
0.639  10.728 10.890 0.632  14.922 10.858 10.751 10.813 10.978 10.895 10.288 10.863 10.870 10.811 11.091 10.398 10.853 1.514  6.243  6.564  10.919 0.594  10.830 0.557  10.825 0.623  4.519  10.808 10.444 10.918 2.224  1.502  1.502  11.357 0.749  10.886 4.809  10.918 5.147  10.880 2.709  7.312  1.503  1.503  10.900 2.225  1.502  6.328  10.925 0.301  
0.640  10.730 10.890 0.640  14.920 10.858 10.754 10.813 10.981 10.895 10.293 10.863 10.874 10.811 11.096 10.399 10.853 1.519  6.245  6.566  10.919 0.606  10.829 0.569  10.825 0.631  4.523  10.808 10.454 10.918 2.231  1.507  1.507  11.357 0.758  10.886 4.813  10.918 5.153  10.880 2.715  7.316  1.508  1.508  10.900 2.231  1.507  6.333  10.925 0.310  
0.641  10.733 10.890 0.649  14.918 10.858 10.757 10.813 10.983 10.895 10.298 10.863 10.878 10.810 11.100 10.400 10.852 1.523  6.247  6.568  10.919 0.618  10.829 0.581  10.825 0.640  4.527  10.808 10.464 10.918 2.238  1.512  1.512  11.356 0.766  10.886 4.817  10.918 5.159  10.880 2.722  7.320  1.513  1.513  10.900 2.238  1.512  6.337  10.925 0.320  
0.642  10.736 10.889 0.658  14.916 10.858 10.760 10.813 10.986 10.895 10.303 10.863 10.883 10.810 11.104 10.400 10.852 1.528  6.249  6.570  10.919 0.629  10.829 0.593  10.824 0.649  4.530  10.808 10.474 10.918 2.245  1.517  1.517  11.355 0.775  10.886 4.820  10.918 5.165  10.880 2.728  7.323  1.518  1.518  10.900 2.245  1.517  6.341  10.925 0.329  
0.643  10.739 10.889 0.666  14.914 10.857 10.763 10.813 10.989 10.895 10.308 10.863 10.887 10.810 11.109 10.401 10.852 1.533  6.251  6.571  10.919 0.641  10.829 0.605  10.824 0.657  4.534  10.808 10.483 10.918 2.252  1.522  1.522  11.354 0.784  10.886 4.824  10.918 5.171  10.880 2.734  7.327  1.523  1.523  10.900 2.252  1.522  6.345  10.925 0.338  
0.644  10.741 10.889 0.675  14.912 10.857 10.766 10.813 10.992 10.895 10.313 10.862 10.891 10.810 11.113 10.401 10.852 1.538  6.253  6.573  10.919 0.653  10.829 0.617  10.824 0.666  4.537  10.808 10.493 10.918 2.259  1.527  1.527  11.354 0.792  10.886 4.828  10.918 5.177  10.880 2.740  7.331  1.527  1.528  10.900 2.259  1.527  6.349  10.925 0.347  
0.645  10.744 10.889 0.683  14.910 10.857 10.769 10.813 10.995 10.895 10.318 10.862 10.895 10.810 11.117 10.402 10.852 1.543  6.255  6.575  10.919 0.664  10.829 0.628  10.824 0.674  4.541  10.808 10.503 10.918 2.266  1.532  1.532  11.353 0.801  10.886 4.832  10.918 5.182  10.880 2.747  7.335  1.532  1.533  10.900 2.266  1.532  6.354  10.925 0.356  
0.646  10.747 10.889 0.692  14.908 10.857 10.772 10.812 10.998 10.895 10.323 10.862 10.900 10.810 11.122 10.403 10.852 1.548  6.257  6.577  10.919 0.676  10.829 0.640  10.824 0.683  4.545  10.808 10.512 10.918 2.273  1.537  1.537  11.352 0.810  10.886 4.835  10.918 5.188  10.880 2.753  7.338  1.537  1.538  10.900 2.273  1.537  6.358  10.925 0.366  
0.647  10.749 10.889 0.701  14.906 10.857 10.774 10.812 11.001 10.895 10.328 10.862 10.904 10.809 11.126 10.403 10.852 1.553  6.259  6.579  10.919 0.688  10.829 0.652  10.824 0.692  4.548  10.808 10.522 10.918 2.280  1.542  1.542  11.352 0.819  10.886 4.839  10.918 5.194  10.880 2.759  7.342  1.542  1.543  10.900 2.280  1.542  6.362  10.925 0.375  
0.648  10.752 10.889 0.709  14.904 10.857 10.777 10.812 11.004 10.895 10.333 10.862 10.908 10.809 11.130 10.404 10.851 1.557  6.261  6.580  10.919 0.699  10.829 0.664  10.823 0.700  4.552  10.807 10.532 10.918 2.287  1.547  1.547  11.351 0.827  10.886 4.843  10.919 5.200  10.880 2.765  7.346  1.547  1.548  10.900 2.287  1.547  6.366  10.925 0.384  
0.649  10.755 10.889 0.718  14.902 10.857 10.780 10.812 11.007 10.895 10.338 10.862 10.912 10.809 11.135 10.404 10.851 1.562  6.263  6.582  10.919 0.711  10.828 0.676  10.823 0.709  4.555  10.807 10.542 10.918 2.294  1.552  1.552  11.350 0.836  10.886 4.847  10.919 5.206  10.879 2.772  7.349  1.552  1.553  10.900 2.294  1.552  6.371  10.925 0.393  
0.650  10.758 10.889 0.727  14.899 10.856 10.783 10.812 11.010 10.895 10.343 10.862 10.917 10.809 11.139 10.405 10.851 1.567  6.265  6.584  10.919 0.723  10.828 0.688  10.823 0.717  4.559  10.807 10.551 10.918 2.300  1.557  1.557  11.349 0.845  10.886 4.850  10.919 5.212  10.879 2.778  7.353  1.557  1.558  10.900 2.301  1.557  6.375  10.925 0.402  
0.651  10.760 10.889 0.735  14.897 10.856 10.786 10.812 11.013 10.895 10.348 10.862 10.921 10.809 11.143 10.406 10.851 1.572  6.268  6.586  10.919 0.734  10.828 0.700  10.823 0.726  4.562  10.807 10.561 10.918 2.307  1.562  1.562  11.349 0.854  10.886 4.854  10.919 5.218  10.879 2.784  7.357  1.562  1.563  10.900 2.308  1.562  6.379  10.925 0.412  
0.652  10.763 10.889 0.744  14.895 10.856 10.789 10.811 11.016 10.895 10.353 10.861 10.925 10.809 11.147 10.406 10.851 1.577  6.270  6.588  10.919 0.746  10.828 0.712  10.823 0.735  4.566  10.807 10.571 10.918 2.314  1.567  1.567  11.348 0.862  10.886 4.858  10.919 5.223  10.879 2.790  7.360  1.567  1.568  10.900 2.315  1.567  6.383  10.925 0.421  
0.653  10.766 10.889 0.753  14.893 10.856 10.792 10.811 11.019 10.895 10.358 10.861 10.929 10.808 11.152 10.407 10.851 1.582  6.272  6.589  10.919 0.758  10.828 0.723  10.823 0.743  4.570  10.807 10.580 10.918 2.321  1.572  1.572  11.347 0.871  10.886 4.862  10.919 5.229  10.879 2.797  7.364  1.572  1.573  10.900 2.322  1.572  6.387  10.925 0.430  
0.654  10.768 10.888 0.761  14.891 10.856 10.794 10.811 11.022 10.895 10.363 10.861 10.934 10.808 11.156 10.407 10.851 1.587  6.274  6.591  10.919 0.769  10.828 0.735  10.822 0.752  4.573  10.807 10.590 10.918 2.328  1.577  1.577  11.347 0.880  10.885 4.865  10.919 5.235  10.879 2.803  7.368  1.577  1.578  10.900 2.329  1.577  6.392  10.925 0.439  
0.655  10.771 10.888 0.770  14.889 10.856 10.797 10.811 11.024 10.895 10.368 10.861 10.938 10.808 11.160 10.408 10.850 1.591  6.276  6.593  10.919 0.781  10.828 0.747  10.822 0.761  4.577  10.806 10.599 10.917 2.335  1.582  1.582  11.346 0.889  10.885 4.869  10.919 5.241  10.879 2.809  7.372  1.582  1.583  10.900 2.336  1.582  6.396  10.925 0.449  
0.656  10.774 10.888 0.778  14.887 10.855 10.800 10.811 11.027 10.895 10.373 10.861 10.942 10.808 11.164 10.409 10.850 1.596  6.278  6.595  10.919 0.792  10.827 0.759  10.822 0.769  4.580  10.806 10.609 10.917 2.342  1.587  1.587  11.345 0.897  10.885 4.873  10.919 5.247  10.879 2.815  7.375  1.587  1.588  10.900 2.343  1.587  6.400  10.925 0.458  
0.657  10.776 10.888 0.787  14.885 10.855 10.803 10.811 11.030 10.895 10.378 10.861 10.946 10.808 11.169 10.409 10.850 1.601  6.280  6.596  10.919 0.804  10.827 0.771  10.822 0.778  4.584  10.806 10.619 10.917 2.349  1.592  1.592  11.344 0.906  10.885 4.877  10.919 5.253  10.879 2.822  7.379  1.592  1.593  10.900 2.350  1.592  6.404  10.925 0.467  
0.658  10.779 10.888 0.796  14.883 10.855 10.806 10.810 11.033 10.895 10.383 10.860 10.950 10.808 11.173 10.410 10.850 1.606  6.282  6.598  10.919 0.816  10.827 0.783  10.822 0.786  4.588  10.806 10.628 10.917 2.356  1.597  1.597  11.344 0.915  10.885 4.881  10.919 5.259  10.879 2.828  7.383  1.597  1.598  10.900 2.356  1.597  6.409  10.925 0.476  
0.659  10.781 10.888 0.804  14.881 10.855 10.808 10.810 11.036 10.895 10.388 10.860 10.954 10.807 11.177 10.410 10.850 1.611  6.284  6.600  10.919 0.827  10.827 0.795  10.821 0.795  4.591  10.806 10.638 10.917 2.363  1.602  1.602  11.343 0.924  10.885 4.884  10.919 5.264  10.879 2.834  7.386  1.602  1.603  10.900 2.363  1.602  6.413  10.925 0.485  
0.660  10.784 10.888 0.813  14.878 10.855 10.811 10.810 11.039 10.895 10.393 10.860 10.959 10.807 11.181 10.411 10.850 1.616  6.286  6.602  10.919 0.839  10.827 0.807  10.821 0.804  4.595  10.806 10.648 10.917 2.370  1.607  1.607  11.342 0.932  10.885 4.888  10.919 5.270  10.879 2.840  7.390  1.607  1.608  10.900 2.370  1.607  6.417  10.925 0.495  
0.661  10.787 10.888 0.822  14.876 10.854 10.814 10.810 11.042 10.895 10.398 10.860 10.963 10.807 11.185 10.412 10.849 1.621  6.288  6.604  10.919 0.851  10.827 0.819  10.821 0.812  4.598  10.806 10.657 10.917 2.377  1.612  1.612  11.341 0.941  10.885 4.892  10.919 5.276  10.879 2.847  7.394  1.612  1.613  10.900 2.377  1.612  6.421  10.925 0.504  
0.662  10.789 10.887 0.830  14.874 10.854 10.817 10.810 11.045 10.895 10.403 10.860 10.967 10.807 11.190 10.412 10.849 1.626  6.290  6.605  10.919 0.862  10.826 0.830  10.821 0.821  4.602  10.805 10.667 10.917 2.384  1.617  1.617  11.341 0.950  10.885 4.896  10.919 5.282  10.879 2.853  7.397  1.618  1.618  10.900 2.384  1.617  6.425  10.925 0.513  
0.663  10.792 10.887 0.839  14.872 10.854 10.820 10.809 11.048 10.895 10.408 10.860 10.971 10.807 11.194 10.413 10.849 1.630  6.292  6.607  10.919 0.874  10.826 0.842  10.821 0.830  4.606  10.805 10.676 10.917 2.391  1.622  1.622  11.340 0.959  10.885 4.899  10.919 5.288  10.879 2.859  7.401  1.623  1.623  10.900 2.391  1.622  6.430  10.925 0.522  
0.664  10.794 10.887 0.848  14.870 10.854 10.822 10.809 11.050 10.895 10.412 10.859 10.975 10.806 11.198 10.413 10.849 1.635  6.294  6.609  10.919 0.886  10.826 0.854  10.820 0.838  4.609  10.805 10.686 10.917 2.398  1.627  1.627  11.339 0.967  10.885 4.903  10.919 5.294  10.879 2.865  7.405  1.628  1.628  10.900 2.398  1.627  6.434  10.925 0.532  
0.665  10.797 10.887 0.856  14.868 10.854 10.825 10.809 11.053 10.895 10.417 10.859 10.979 10.806 11.202 10.414 10.849 1.640  6.296  6.611  10.919 0.897  10.826 0.866  10.820 0.847  4.613  10.805 10.695 10.916 2.405  1.632  1.632  11.338 0.976  10.885 4.907  10.919 5.299  10.879 2.872  7.408  1.633  1.633  10.900 2.405  1.632  6.438  10.925 0.541  
0.666  10.799 10.887 0.865  14.865 10.853 10.828 10.809 11.056 10.895 10.422 10.859 10.983 10.806 11.206 10.414 10.849 1.645  6.299  6.613  10.919 0.909  10.826 0.878  10.820 0.855  4.616  10.805 10.705 10.916 2.412  1.637  1.637  11.338 0.985  10.885 4.911  10.919 5.305  10.878 2.878  7.412  1.638  1.638  10.899 2.412  1.637  6.442  10.925 0.550  
0.667  10.802 10.887 0.874  14.863 10.853 10.831 10.809 11.059 10.895 10.427 10.859 10.987 10.806 11.210 10.415 10.848 1.650  6.301  6.614  10.919 0.921  10.826 0.890  10.820 0.864  4.620  10.805 10.715 10.916 2.419  1.642  1.642  11.337 0.994  10.885 4.914  10.919 5.311  10.878 2.884  7.416  1.643  1.643  10.899 2.419  1.642  6.446  10.925 0.559  
0.668  10.805 10.887 0.882  14.861 10.853 10.834 10.808 11.062 10.894 10.432 10.859 10.991 10.805 11.214 10.415 10.848 1.655  6.303  6.616  10.919 0.932  10.825 0.902  10.820 0.873  4.624  10.804 10.724 10.916 2.426  1.647  1.647  11.336 1.002  10.884 4.918  10.919 5.317  10.878 2.891  7.419  1.648  1.648  10.899 2.426  1.647  6.451  10.925 0.569  
0.669  10.807 10.886 0.891  14.859 10.853 10.836 10.808 11.065 10.894 10.437 10.858 10.995 10.805 11.218 10.416 10.848 1.660  6.305  6.618  10.919 0.944  10.825 0.914  10.819 0.881  4.627  10.804 10.734 10.916 2.433  1.652  1.653  11.335 1.011  10.884 4.922  10.919 5.323  10.878 2.897  7.423  1.653  1.653  10.899 2.433  1.653  6.455  10.925 0.578  
0.670  10.810 10.886 0.900  14.857 10.852 10.839 10.808 11.067 10.894 10.442 10.858 10.999 10.805 11.222 10.417 10.848 1.665  6.307  6.620  10.919 0.955  10.825 0.926  10.819 0.890  4.631  10.804 10.743 10.916 2.440  1.658  1.658  11.334 1.020  10.884 4.926  10.919 5.329  10.878 2.903  7.427  1.658  1.658  10.899 2.440  1.658  6.459  10.925 0.587  
0.671  10.812 10.886 0.908  14.854 10.852 10.842 10.808 11.070 10.894 10.447 10.858 11.003 10.805 11.226 10.417 10.848 1.670  6.309  6.621  10.919 0.967  10.825 0.937  10.819 0.899  4.634  10.804 10.753 10.916 2.447  1.663  1.663  11.334 1.029  10.884 4.929  10.918 5.334  10.878 2.909  7.431  1.663  1.663  10.899 2.447  1.663  6.463  10.925 0.596  
0.672  10.815 10.886 0.917  14.852 10.852 10.845 10.807 11.073 10.894 10.452 10.858 11.007 10.805 11.231 10.418 10.847 1.675  6.311  6.623  10.919 0.979  10.825 0.949  10.819 0.907  4.638  10.804 10.762 10.916 2.453  1.668  1.668  11.333 1.037  10.884 4.933  10.918 5.340  10.878 2.916  7.434  1.668  1.668  10.899 2.454  1.668  6.467  10.925 0.606  
0.673  10.817 10.886 0.926  14.850 10.852 10.847 10.807 11.076 10.894 10.457 10.858 11.011 10.804 11.235 10.418 10.847 1.679  6.313  6.625  10.918 0.990  10.824 0.961  10.818 0.916  4.642  10.803 10.772 10.915 2.460  1.673  1.673  11.332 1.046  10.884 4.937  10.918 5.346  10.878 2.922  7.438  1.673  1.673  10.899 2.461  1.673  6.472  10.925 0.615  
0.674  10.820 10.886 0.934  14.848 10.852 10.850 10.807 11.079 10.894 10.462 10.857 11.015 10.804 11.239 10.419 10.847 1.684  6.315  6.627  10.918 1.002  10.824 0.973  10.818 0.925  4.645  10.803 10.781 10.915 2.467  1.678  1.678  11.331 1.055  10.884 4.941  10.918 5.352  10.878 2.928  7.442  1.678  1.678  10.899 2.468  1.678  6.476  10.925 0.624  
0.675  10.822 10.886 0.943  14.846 10.851 10.853 10.807 11.081 10.894 10.467 10.857 11.019 10.804 11.243 10.419 10.847 1.689  6.317  6.629  10.918 1.013  10.824 0.985  10.818 0.933  4.649  10.803 10.791 10.915 2.474  1.683  1.683  11.330 1.064  10.884 4.945  10.918 5.358  10.878 2.934  7.445  1.683  1.683  10.899 2.475  1.683  6.480  10.925 0.633  
0.676  10.825 10.885 0.952  14.843 10.851 10.855 10.807 11.084 10.894 10.472 10.857 11.023 10.804 11.247 10.420 10.846 1.694  6.319  6.630  10.918 1.025  10.824 0.997  10.818 0.942  4.652  10.803 10.800 10.915 2.481  1.688  1.688  11.330 1.073  10.884 4.948  10.918 5.363  10.877 2.941  7.449  1.688  1.688  10.899 2.482  1.688  6.484  10.925 0.643  
0.677  10.827 10.885 0.960  14.841 10.851 10.858 10.806 11.087 10.894 10.477 10.857 11.027 10.803 11.251 10.420 10.846 1.699  6.321  6.632  10.918 1.037  10.824 1.009  10.817 0.950  4.656  10.803 10.809 10.915 2.488  1.693  1.693  11.329 1.081  10.883 4.952  10.918 5.369  10.877 2.947  7.453  1.693  1.693  10.899 2.489  1.693  6.488  10.925 0.652  
0.678  10.830 10.885 0.969  14.839 10.851 10.861 10.806 11.090 10.894 10.482 10.856 11.031 10.803 11.255 10.421 10.846 1.704  6.323  6.634  10.918 1.048  10.823 1.021  10.817 0.959  4.660  10.802 10.819 10.915 2.495  1.698  1.698  11.328 1.090  10.883 4.956  10.918 5.375  10.877 2.953  7.456  1.698  1.698  10.899 2.496  1.698  6.493  10.925 0.661  
0.679  10.832 10.885 0.978  14.837 10.850 10.864 10.806 11.093 10.893 10.487 10.856 11.035 10.803 11.259 10.421 10.846 1.709  6.325  6.636  10.918 1.060  10.823 1.033  10.817 0.968  4.663  10.802 10.828 10.914 2.502  1.703  1.703  11.327 1.099  10.883 4.960  10.918 5.381  10.877 2.959  7.460  1.703  1.703  10.899 2.502  1.703  6.497  10.925 0.670  
0.680  10.834 10.885 0.986  14.834 10.850 10.866 10.806 11.095 10.893 10.492 10.856 11.039 10.803 11.263 10.422 10.846 1.714  6.327  6.637  10.918 1.071  10.823 1.044  10.817 0.976  4.667  10.802 10.838 10.914 2.509  1.708  1.708  11.326 1.108  10.883 4.963  10.918 5.387  10.877 2.966  7.463  1.708  1.708  10.899 2.509  1.708  6.501  10.925 0.680  
0.681  10.837 10.884 0.995  14.832 10.850 10.869 10.805 11.098 10.893 10.497 10.856 11.043 10.802 11.267 10.422 10.845 1.719  6.329  6.639  10.918 1.083  10.823 1.056  10.816 0.985  4.670  10.802 10.847 10.914 2.516  1.713  1.713  11.326 1.116  10.883 4.967  10.918 5.392  10.877 2.972  7.467  1.713  1.714  10.898 2.516  1.713  6.505  10.925 0.689  
0.682  10.839 10.884 1.004  14.830 10.850 10.872 10.805 11.101 10.893 10.501 10.856 11.047 10.802 11.271 10.423 10.845 1.724  6.332  6.641  10.918 1.095  10.822 1.068  10.816 0.994  4.674  10.802 10.857 10.914 2.523  1.718  1.718  11.325 1.125  10.883 4.971  10.918 5.398  10.877 2.978  7.471  1.718  1.719  10.898 2.523  1.718  6.509  10.925 0.698  
0.683  10.842 10.884 1.012  14.828 10.849 10.874 10.805 11.104 10.893 10.506 10.855 11.051 10.802 11.275 10.423 10.845 1.729  6.334  6.643  10.918 1.106  10.822 1.080  10.816 1.002  4.678  10.801 10.866 10.914 2.530  1.723  1.723  11.324 1.134  10.883 4.975  10.918 5.404  10.877 2.984  7.474  1.723  1.724  10.898 2.530  1.723  6.514  10.925 0.708  
0.684  10.844 10.884 1.021  14.825 10.849 10.877 10.804 11.106 10.893 10.511 10.855 11.055 10.802 11.278 10.424 10.845 1.734  6.336  6.645  10.918 1.118  10.822 1.092  10.816 1.011  4.681  10.801 10.875 10.914 2.537  1.728  1.728  11.323 1.143  10.883 4.978  10.918 5.410  10.876 2.991  7.478  1.729  1.729  10.898 2.537  1.728  6.518  10.925 0.717  
0.685  10.846 10.884 1.030  14.823 10.849 10.880 10.804 11.109 10.893 10.516 10.855 11.058 10.801 11.282 10.424 10.844 1.738  6.338  6.646  10.917 1.129  10.822 1.104  10.815 1.020  4.685  10.801 10.885 10.913 2.544  1.733  1.733  11.322 1.152  10.882 4.982  10.918 5.415  10.876 2.997  7.482  1.734  1.734  10.898 2.544  1.733  6.522  10.925 0.726  
0.686  10.849 10.883 1.038  14.821 10.848 10.882 10.804 11.112 10.893 10.521 10.855 11.062 10.801 11.286 10.425 10.844 1.743  6.340  6.648  10.917 1.141  10.822 1.116  10.815 1.028  4.688  10.801 10.894 10.913 2.551  1.738  1.738  11.321 1.160  10.882 4.986  10.918 5.421  10.876 3.003  7.485  1.739  1.739  10.898 2.551  1.738  6.526  10.924 0.735  
0.687  10.851 10.883 1.047  14.818 10.848 10.885 10.804 11.115 10.892 10.526 10.854 11.066 10.801 11.290 10.425 10.844 1.748  6.342  6.650  10.917 1.153  10.821 1.128  10.815 1.037  4.692  10.800 10.904 10.913 2.558  1.743  1.743  11.321 1.169  10.882 4.990  10.917 5.427  10.876 3.009  7.489  1.744  1.744  10.898 2.558  1.743  6.530  10.924 0.745  
0.688  10.854 10.883 1.056  14.816 10.848 10.888 10.803 11.117 10.892 10.531 10.854 11.070 10.800 11.294 10.426 10.844 1.753  6.344  6.652  10.917 1.164  10.821 1.139  10.814 1.046  4.696  10.800 10.913 10.913 2.565  1.749  1.749  11.320 1.178  10.882 4.994  10.917 5.433  10.876 3.016  7.493  1.749  1.749  10.898 2.565  1.749  6.534  10.924 0.754  
0.689  10.856 10.883 1.064  14.814 10.848 10.890 10.803 11.120 10.892 10.536 10.854 11.074 10.800 11.298 10.426 10.843 1.758  6.346  6.653  10.917 1.176  10.821 1.151  10.814 1.054  4.699  10.800 10.922 10.913 2.572  1.754  1.754  11.319 1.187  10.882 4.997  10.917 5.439  10.876 3.022  7.496  1.754  1.754  10.898 2.572  1.754  6.539  10.924 0.763  
0.690  10.858 10.883 1.073  14.811 10.847 10.893 10.803 11.123 10.892 10.541 10.853 11.078 10.800 11.302 10.427 10.843 1.763  6.348  6.655  10.917 1.187  10.821 1.163  10.814 1.063  4.703  10.800 10.932 10.912 2.579  1.759  1.759  11.318 1.195  10.882 5.001  10.917 5.444  10.876 3.028  7.500  1.759  1.759  10.897 2.579  1.759  6.543  10.924 0.772  
0.691  10.861 10.882 1.082  14.809 10.847 10.896 10.803 11.126 10.892 10.546 10.853 11.081 10.800 11.306 10.427 10.843 1.768  6.350  6.657  10.917 1.199  10.820 1.175  10.814 1.072  4.706  10.799 10.941 10.912 2.586  1.764  1.764  11.317 1.204  10.881 5.005  10.917 5.450  10.875 3.034  7.504  1.764  1.764  10.897 2.586  1.764  6.547  10.924 0.782  
0.692  10.863 10.882 1.091  14.807 10.847 10.898 10.802 11.128 10.892 10.551 10.853 11.085 10.799 11.310 10.428 10.843 1.773  6.352  6.659  10.917 1.210  10.820 1.187  10.813 1.080  4.710  10.799 10.950 10.912 2.593  1.769  1.769  11.316 1.213  10.881 5.009  10.917 5.456  10.875 3.041  7.507  1.769  1.769  10.897 2.593  1.769  6.551  10.924 0.791  
0.693  10.865 10.882 1.099  14.804 10.847 10.901 10.802 11.131 10.892 10.556 10.853 11.089 10.799 11.313 10.428 10.842 1.778  6.354  6.660  10.917 1.222  10.820 1.199  10.813 1.089  4.714  10.799 10.960 10.912 2.600  1.774  1.774  11.315 1.222  10.881 5.012  10.917 5.462  10.875 3.047  7.511  1.774  1.774  10.897 2.600  1.774  6.555  10.924 0.800  
0.694  10.868 10.882 1.108  14.802 10.846 10.903 10.802 11.134 10.891 10.561 10.852 11.093 10.799 11.317 10.429 10.842 1.783  6.356  6.662  10.916 1.233  10.820 1.211  10.813 1.098  4.717  10.799 10.969 10.912 2.607  1.779  1.779  11.315 1.231  10.881 5.016  10.917 5.467  10.875 3.053  7.515  1.779  1.779  10.897 2.607  1.779  6.559  10.924 0.810  
0.695  10.870 10.881 1.117  14.800 10.846 10.906 10.801 11.136 10.891 10.565 10.852 11.096 10.798 11.321 10.429 10.842 1.788  6.358  6.664  10.916 1.245  10.819 1.222  10.812 1.106  4.721  10.798 10.978 10.911 2.613  1.784  1.784  11.314 1.239  10.881 5.020  10.917 5.473  10.875 3.059  7.518  1.784  1.785  10.897 2.614  1.784  6.564  10.924 0.819  
0.696  10.872 10.881 1.125  14.797 10.846 10.909 10.801 11.139 10.891 10.570 10.852 11.100 10.798 11.325 10.430 10.841 1.793  6.360  6.666  10.916 1.257  10.819 1.234  10.812 1.115  4.724  10.798 10.987 10.911 2.620  1.789  1.789  11.313 1.248  10.881 5.024  10.916 5.479  10.874 3.066  7.522  1.789  1.790  10.897 2.621  1.789  6.568  10.923 0.828  
0.697  10.875 10.881 1.134  14.795 10.845 10.911 10.801 11.142 10.891 10.575 10.852 11.104 10.798 11.329 10.430 10.841 1.798  6.362  6.667  10.916 1.268  10.819 1.246  10.812 1.124  4.728  10.798 10.997 10.911 2.627  1.794  1.794  11.312 1.257  10.880 5.027  10.916 5.485  10.874 3.072  7.525  1.795  1.795  10.897 2.628  1.794  6.572  10.923 0.837  
0.698  10.877 10.881 1.143  14.793 10.845 10.914 10.800 11.145 10.891 10.580 10.851 11.108 10.797 11.332 10.431 10.841 1.803  6.364  6.669  10.916 1.280  10.818 1.258  10.812 1.132  4.732  10.798 11.006 10.911 2.634  1.799  1.799  11.311 1.266  10.880 5.031  10.916 5.490  10.874 3.078  7.529  1.800  1.800  10.896 2.635  1.799  6.576  10.923 0.847  
0.699  10.879 10.881 1.151  14.790 10.845 10.916 10.800 11.147 10.891 10.585 10.851 11.111 10.797 11.336 10.431 10.841 1.808  6.366  6.671  10.916 1.291  10.818 1.270  10.811 1.141  4.735  10.797 11.015 10.911 2.641  1.804  1.804  11.310 1.275  10.880 5.035  10.916 5.496  10.874 3.084  7.533  1.805  1.805  10.896 2.641  1.804  6.580  10.923 0.856  
0.700  10.881 10.880 1.160  14.788 10.844 10.919 10.800 11.150 10.890 10.590 10.851 11.115 10.797 11.340 10.432 10.840 1.813  6.368  6.673  10.916 1.303  10.818 1.282  10.811 1.150  4.739  10.797 11.024 10.910 2.648  1.810  1.810  11.309 1.283  10.880 5.039  10.916 5.502  10.874 3.090  7.536  1.810  1.810  10.896 2.648  1.810  6.584  10.923 0.865  
0.701  10.884 10.880 1.169  14.785 10.844 10.922 10.800 11.153 10.890 10.595 10.850 11.119 10.797 11.344 10.432 10.840 1.817  6.370  6.674  10.915 1.314  10.818 1.294  10.811 1.158  4.742  10.797 11.034 10.910 2.655  1.815  1.815  11.308 1.292  10.880 5.043  10.916 5.507  10.873 3.097  7.540  1.815  1.815  10.896 2.655  1.815  6.589  10.923 0.874  
0.702  10.886 10.880 1.177  14.783 10.844 10.924 10.799 11.155 10.890 10.600 10.850 11.122 10.796 11.347 10.432 10.840 1.822  6.372  6.676  10.915 1.326  10.817 1.305  10.810 1.167  4.746  10.797 11.043 10.910 2.662  1.820  1.820  11.308 1.301  10.879 5.046  10.916 5.513  10.873 3.103  7.544  1.820  1.820  10.896 2.662  1.820  6.593  10.923 0.884  
0.703  10.888 10.880 1.186  14.781 10.843 10.927 10.799 11.158 10.890 10.605 10.850 11.126 10.796 11.351 10.433 10.839 1.827  6.375  6.678  10.915 1.337  10.817 1.317  10.810 1.176  4.750  10.796 11.052 10.910 2.669  1.825  1.825  11.307 1.310  10.879 5.050  10.915 5.519  10.873 3.109  7.547  1.825  1.825  10.896 2.669  1.825  6.597  10.923 0.893  
0.704  10.890 10.879 1.195  14.778 10.843 10.929 10.799 11.160 10.890 10.610 10.849 11.130 10.796 11.355 10.433 10.839 1.832  6.377  6.680  10.915 1.349  10.817 1.329  10.810 1.184  4.753  10.796 11.061 10.909 2.676  1.830  1.830  11.306 1.318  10.879 5.054  10.915 5.525  10.873 3.115  7.551  1.830  1.830  10.895 2.676  1.830  6.601  10.922 0.902  
0.705  10.893 10.879 1.203  14.776 10.843 10.932 10.798 11.163 10.889 10.615 10.849 11.133 10.795 11.359 10.434 10.839 1.837  6.379  6.681  10.915 1.360  10.816 1.341  10.809 1.193  4.757  10.796 11.070 10.909 2.683  1.835  1.835  11.305 1.327  10.879 5.058  10.915 5.530  10.873 3.122  7.554  1.835  1.836  10.895 2.683  1.835  6.605  10.922 0.912  
0.706  10.895 10.879 1.212  14.773 10.842 10.934 10.798 11.166 10.889 10.619 10.849 11.137 10.795 11.362 10.434 10.839 1.842  6.381  6.683  10.915 1.372  10.816 1.353  10.809 1.202  4.760  10.795 11.080 10.909 2.690  1.840  1.840  11.304 1.336  10.878 5.061  10.915 5.536  10.872 3.128  7.558  1.840  1.841  10.895 2.690  1.840  6.609  10.922 0.921  
0.707  10.897 10.878 1.221  14.771 10.842 10.937 10.798 11.168 10.889 10.624 10.848 11.141 10.795 11.366 10.435 10.838 1.847  6.383  6.685  10.914 1.383  10.816 1.365  10.809 1.210  4.764  10.795 11.089 10.909 2.697  1.845  1.845  11.303 1.345  10.878 5.065  10.915 5.542  10.872 3.134  7.562  1.845  1.846  10.895 2.697  1.845  6.613  10.922 0.930  
0.708  10.899 10.878 1.230  14.769 10.842 10.939 10.797 11.171 10.889 10.629 10.848 11.144 10.794 11.370 10.435 10.838 1.852  6.385  6.687  10.914 1.395  10.815 1.376  10.808 1.219  4.768  10.795 11.098 10.908 2.704  1.850  1.850  11.302 1.354  10.878 5.069  10.915 5.547  10.872 3.140  7.565  1.851  1.851  10.895 2.704  1.850  6.618  10.922 0.939  
0.709  10.901 10.878 1.238  14.766 10.841 10.942 10.797 11.174 10.889 10.634 10.848 11.148 10.794 11.373 10.436 10.838 1.857  6.387  6.688  10.914 1.406  10.815 1.388  10.808 1.228  4.771  10.794 11.107 10.908 2.711  1.855  1.855  11.301 1.362  10.878 5.073  10.914 5.553  10.872 3.147  7.569  1.856  1.856  10.894 2.711  1.855  6.622  10.922 0.949  
0.710  10.904 10.878 1.247  14.764 10.841 10.945 10.797 11.176 10.888 10.639 10.848 11.151 10.793 11.377 10.436 10.837 1.862  6.389  6.690  10.914 1.418  10.815 1.400  10.808 1.236  4.775  10.794 11.116 10.908 2.718  1.860  1.860  11.300 1.371  10.878 5.077  10.914 5.559  10.872 3.153  7.572  1.861  1.861  10.894 2.718  1.861  6.626  10.921 0.958  
0.711  10.906 10.877 1.256  14.761 10.841 10.947 10.796 11.179 10.888 10.644 10.847 11.155 10.793 11.381 10.436 10.837 1.867  6.391  6.692  10.914 1.429  10.815 1.412  10.807 1.245  4.778  10.794 11.125 10.908 2.725  1.866  1.866  11.299 1.380  10.877 5.080  10.914 5.564  10.871 3.159  7.576  1.866  1.866  10.894 2.725  1.866  6.630  10.921 0.967  
0.712  10.908 10.877 1.264  14.759 10.840 10.950 10.796 11.181 10.888 10.649 10.847 11.158 10.793 11.384 10.437 10.837 1.872  6.393  6.694  10.913 1.441  10.814 1.424  10.807 1.254  4.782  10.794 11.134 10.907 2.732  1.871  1.871  11.298 1.389  10.877 5.084  10.914 5.570  10.871 3.165  7.580  1.871  1.871  10.894 2.732  1.871  6.634  10.921 0.976  
0.713  10.910 10.877 1.273  14.756 10.840 10.952 10.796 11.184 10.888 10.654 10.847 11.162 10.792 11.388 10.437 10.836 1.877  6.395  6.695  10.913 1.452  10.814 1.436  10.806 1.262  4.786  10.793 11.143 10.907 2.739  1.876  1.876  11.297 1.398  10.877 5.088  10.914 5.576  10.871 3.171  7.583  1.876  1.876  10.894 2.739  1.876  6.638  10.921 0.986  
0.714  10.912 10.876 1.282  14.754 10.840 10.955 10.795 11.187 10.887 10.658 10.846 11.166 10.792 11.391 10.438 10.836 1.882  6.397  6.697  10.913 1.464  10.814 1.447  10.806 1.271  4.789  10.793 11.153 10.907 2.745  1.881  1.881  11.297 1.406  10.877 5.092  10.914 5.582  10.871 3.178  7.587  1.881  1.881  10.893 2.746  1.881  6.642  10.921 0.995  
0.715  10.914 10.876 1.290  14.751 10.839 10.957 10.795 11.189 10.887 10.663 10.846 11.169 10.792 11.395 10.438 10.836 1.887  6.399  6.699  10.913 1.475  10.813 1.459  10.806 1.280  4.793  10.793 11.162 10.906 2.752  1.886  1.886  11.296 1.415  10.876 5.095  10.913 5.587  10.870 3.184  7.590  1.886  1.887  10.893 2.753  1.886  6.646  10.921 1.004  
0.716  10.916 10.876 1.299  14.749 10.839 10.960 10.794 11.192 10.887 10.668 10.845 11.173 10.791 11.399 10.438 10.835 1.892  6.401  6.701  10.913 1.486  10.813 1.471  10.805 1.288  4.796  10.792 11.171 10.906 2.759  1.891  1.891  11.295 1.424  10.876 5.099  10.913 5.593  10.870 3.190  7.594  1.891  1.892  10.893 2.759  1.891  6.651  10.920 1.014  
0.717  10.919 10.876 1.308  14.746 10.839 10.962 10.794 11.194 10.887 10.673 10.845 11.176 10.791 11.402 10.439 10.835 1.897  6.403  6.702  10.912 1.498  10.813 1.483  10.805 1.297  4.800  10.792 11.180 10.906 2.766  1.896  1.896  11.294 1.433  10.876 5.103  10.913 5.599  10.870 3.196  7.597  1.897  1.897  10.893 2.766  1.896  6.655  10.920 1.023  
0.718  10.921 10.875 1.316  14.744 10.838 10.964 10.794 11.197 10.886 10.678 10.845 11.180 10.791 11.406 10.439 10.835 1.902  6.405  6.704  10.912 1.509  10.812 1.495  10.805 1.306  4.804  10.792 11.189 10.906 2.773  1.901  1.901  11.293 1.441  10.876 5.107  10.913 5.604  10.870 3.203  7.601  1.902  1.902  10.893 2.773  1.901  6.659  10.920 1.032  
0.719  10.923 10.875 1.325  14.741 10.838 10.967 10.793 11.199 10.886 10.683 10.844 11.183 10.790 11.409 10.440 10.834 1.907  6.407  6.706  10.912 1.521  10.812 1.506  10.804 1.314  4.807  10.791 11.198 10.905 2.780  1.906  1.906  11.292 1.450  10.875 5.110  10.913 5.610  10.869 3.209  7.605  1.907  1.907  10.892 2.780  1.906  6.663  10.920 1.041  
0.720  10.925 10.875 1.334  14.739 10.837 10.969 10.793 11.202 10.886 10.688 10.844 11.186 10.790 11.413 10.440 10.834 1.912  6.409  6.708  10.912 1.532  10.812 1.518  10.804 1.323  4.811  10.791 11.207 10.905 2.787  1.912  1.912  11.291 1.459  10.875 5.114  10.912 5.616  10.869 3.215  7.608  1.912  1.912  10.892 2.787  1.912  6.667  10.920 1.051  
0.721  10.927 10.874 1.342  14.736 10.837 10.972 10.793 11.205 10.886 10.693 10.844 11.190 10.789 11.416 10.440 10.833 1.917  6.411  6.709  10.911 1.544  10.811 1.530  10.803 1.332  4.814  10.791 11.216 10.905 2.794  1.917  1.917  11.290 1.468  10.875 5.118  10.912 5.621  10.869 3.221  7.612  1.917  1.917  10.892 2.794  1.917  6.671  10.919 1.060  
0.722  10.929 10.874 1.351  14.734 10.837 10.974 10.792 11.207 10.885 10.697 10.843 11.193 10.789 11.420 10.441 10.833 1.922  6.413  6.711  10.911 1.555  10.811 1.542  10.803 1.340  4.818  10.790 11.225 10.904 2.801  1.922  1.922  11.289 1.477  10.875 5.122  10.912 5.627  10.868 3.227  7.615  1.922  1.922  10.892 2.801  1.922  6.675  10.919 1.069  
0.723  10.931 10.874 1.360  14.731 10.836 10.977 10.792 11.210 10.885 10.702 10.843 11.197 10.789 11.423 10.441 10.833 1.927  6.415  6.713  10.911 1.566  10.810 1.554  10.803 1.349  4.822  10.790 11.234 10.904 2.808  1.927  1.927  11.288 1.485  10.874 5.126  10.912 5.632  10.868 3.234  7.619  1.927  1.928  10.891 2.808  1.927  6.679  10.919 1.078  
0.724  10.933 10.873 1.369  14.729 10.836 10.979 10.791 11.212 10.885 10.707 10.843 11.200 10.788 11.427 10.442 10.832 1.932  6.417  6.714  10.911 1.578  10.810 1.565  10.802 1.358  4.825  10.790 11.243 10.904 2.815  1.932  1.932  11.287 1.494  10.874 5.129  10.912 5.638  10.868 3.240  7.622  1.932  1.933  10.891 2.815  1.932  6.683  10.919 1.088  
0.725  10.935 10.873 1.377  14.726 10.836 10.982 10.791 11.215 10.885 10.712 10.842 11.204 10.788 11.430 10.442 10.832 1.937  6.419  6.716  10.910 1.589  10.810 1.577  10.802 1.366  4.829  10.789 11.252 10.903 2.822  1.937  1.937  11.286 1.503  10.874 5.133  10.911 5.644  10.868 3.246  7.626  1.938  1.938  10.891 2.822  1.937  6.688  10.918 1.097  
0.726  10.937 10.873 1.386  14.724 10.835 10.984 10.791 11.217 10.884 10.717 10.842 11.207 10.788 11.434 10.442 10.832 1.942  6.421  6.718  10.910 1.601  10.809 1.589  10.802 1.375  4.832  10.789 11.261 10.903 2.829  1.942  1.942  11.285 1.512  10.873 5.137  10.911 5.649  10.867 3.252  7.630  1.943  1.943  10.891 2.829  1.942  6.692  10.918 1.106  
0.727  10.939 10.872 1.395  14.721 10.835 10.986 10.790 11.220 10.884 10.722 10.841 11.210 10.787 11.437 10.443 10.831 1.947  6.423  6.720  10.910 1.612  10.809 1.601  10.801 1.384  4.836  10.788 11.270 10.903 2.835  1.947  1.947  11.284 1.520  10.873 5.141  10.911 5.655  10.867 3.258  7.633  1.948  1.948  10.890 2.836  1.947  6.696  10.918 1.116  
0.728  10.941 10.872 1.403  14.719 10.834 10.989 10.790 11.222 10.884 10.726 10.841 11.214 10.787 11.441 10.443 10.831 1.952  6.425  6.721  10.910 1.623  10.809 1.612  10.801 1.392  4.840  10.788 11.278 10.902 2.842  1.953  1.953  11.283 1.529  10.873 5.144  10.911 5.661  10.867 3.265  7.637  1.953  1.953  10.890 2.842  1.953  6.700  10.918 1.125  
0.729  10.943 10.872 1.412  14.716 10.834 10.991 10.789 11.225 10.884 10.731 10.841 11.217 10.786 11.444 10.443 10.830 1.956  6.427  6.723  10.909 1.635  10.808 1.624  10.800 1.401  4.843  10.788 11.287 10.902 2.849  1.958  1.958  11.282 1.538  10.872 5.148  10.910 5.666  10.866 3.271  7.640  1.958  1.958  10.890 2.849  1.958  6.704  10.918 1.134  
0.730  10.945 10.871 1.421  14.713 10.834 10.994 10.789 11.227 10.883 10.736 10.840 11.220 10.786 11.447 10.444 10.830 1.961  6.429  6.725  10.909 1.646  10.808 1.636  10.800 1.410  4.847  10.787 11.296 10.902 2.856  1.963  1.963  11.281 1.547  10.872 5.152  10.910 5.672  10.866 3.277  7.644  1.963  1.963  10.890 2.856  1.963  6.708  10.917 1.143  
0.731  10.947 10.871 1.429  14.711 10.833 10.996 10.789 11.230 10.883 10.741 10.840 11.224 10.786 11.451 10.444 10.830 1.966  6.431  6.726  10.909 1.658  10.807 1.648  10.799 1.418  4.850  10.787 11.305 10.901 2.863  1.968  1.968  11.280 1.555  10.872 5.156  10.910 5.677  10.866 3.283  7.647  1.968  1.969  10.889 2.863  1.968  6.712  10.917 1.153  
0.732  10.949 10.871 1.438  14.708 10.833 10.998 10.788 11.232 10.883 10.746 10.839 11.227 10.785 11.454 10.445 10.829 1.971  6.433  6.728  10.909 1.669  10.807 1.659  10.799 1.427  4.854  10.787 11.314 10.901 2.870  1.973  1.973  11.279 1.564  10.872 5.159  10.910 5.683  10.866 3.289  7.651  1.973  1.974  10.889 2.870  1.973  6.716  10.917 1.162  
0.733  10.951 10.870 1.447  14.706 10.832 11.001 10.788 11.235 10.882 10.751 10.839 11.230 10.785 11.458 10.445 10.829 1.976  6.435  6.730  10.908 1.680  10.807 1.671  10.799 1.435  4.858  10.786 11.323 10.901 2.877  1.978  1.978  11.278 1.573  10.871 5.163  10.909 5.689  10.865 3.296  7.654  1.979  1.979  10.889 2.877  1.978  6.720  10.917 1.171  
0.734  10.953 10.870 1.455  14.703 10.832 11.003 10.787 11.237 10.882 10.755 10.839 11.234 10.784 11.461 10.445 10.829 1.981  6.437  6.732  10.908 1.692  10.806 1.683  10.798 1.444  4.861  10.786 11.332 10.900 2.884  1.983  1.983  11.277 1.582  10.871 5.167  10.909 5.694  10.865 3.302  7.658  1.984  1.984  10.889 2.884  1.983  6.724  10.916 1.180  
0.735  10.955 10.869 1.464  14.700 10.831 11.005 10.787 11.240 10.882 10.760 10.838 11.237 10.784 11.464 10.446 10.828 1.986  6.439  6.733  10.908 1.703  10.806 1.695  10.798 1.453  4.865  10.785 11.341 10.900 2.891  1.988  1.988  11.276 1.591  10.871 5.171  10.909 5.700  10.865 3.308  7.661  1.989  1.989  10.888 2.891  1.988  6.728  10.916 1.190  
0.736  10.957 10.869 1.473  14.698 10.831 11.008 10.787 11.242 10.881 10.765 10.838 11.240 10.783 11.468 10.446 10.828 1.991  6.441  6.735  10.908 1.714  10.806 1.706  10.797 1.461  4.868  10.785 11.349 10.900 2.898  1.994  1.994  11.275 1.599  10.870 5.175  10.909 5.705  10.864 3.314  7.665  1.994  1.994  10.888 2.898  1.994  6.732  10.916 1.199  
0.737  10.959 10.869 1.481  14.695 10.831 11.010 10.786 11.244 10.881 10.770 10.837 11.243 10.783 11.471 10.446 10.827 1.996  6.443  6.737  10.907 1.726  10.805 1.718  10.797 1.470  4.872  10.785 11.358 10.899 2.905  1.999  1.999  11.274 1.608  10.870 5.178  10.908 5.711  10.864 3.320  7.668  1.999  1.999  10.888 2.905  1.999  6.737  10.915 1.208  
0.738  10.961 10.868 1.490  14.692 10.830 11.012 10.786 11.247 10.881 10.775 10.837 11.247 10.783 11.474 10.447 10.827 2.001  6.445  6.738  10.907 1.737  10.805 1.730  10.796 1.479  4.875  10.784 11.367 10.899 2.911  2.004  2.004  11.273 1.617  10.870 5.182  10.908 5.717  10.864 3.327  7.672  2.004  2.005  10.887 2.911  2.004  6.741  10.915 1.217  
0.739  10.963 10.868 1.499  14.690 10.830 11.015 10.785 11.249 10.881 10.780 10.837 11.250 10.782 11.478 10.447 10.826 2.006  6.447  6.740  10.907 1.748  10.804 1.742  10.796 1.487  4.879  10.784 11.376 10.899 2.918  2.009  2.009  11.272 1.626  10.869 5.186  10.908 5.722  10.863 3.333  7.675  2.009  2.010  10.887 2.918  2.009  6.745  10.915 1.227  
0.740  10.964 10.868 1.507  14.687 10.829 11.017 10.785 11.252 10.880 10.784 10.836 11.253 10.782 11.481 10.447 10.826 2.011  6.449  6.742  10.906 1.760  10.804 1.753  10.796 1.496  4.883  10.783 11.385 10.898 2.925  2.014  2.014  11.271 1.634  10.869 5.190  10.907 5.728  10.863 3.339  7.679  2.014  2.015  10.887 2.925  2.014  6.749  10.915 1.236  
0.741  10.966 10.867 1.516  14.685 10.829 11.019 10.784 11.254 10.880 10.789 10.836 11.256 10.781 11.484 10.448 10.826 2.016  6.451  6.743  10.906 1.771  10.803 1.765  10.795 1.505  4.886  10.783 11.393 10.898 2.932  2.019  2.019  11.270 1.643  10.869 5.193  10.907 5.733  10.863 3.345  7.683  2.020  2.020  10.887 2.932  2.019  6.753  10.914 1.245  
0.742  10.968 10.867 1.525  14.682 10.828 11.022 10.784 11.257 10.880 10.794 10.835 11.259 10.781 11.487 10.448 10.825 2.021  6.453  6.745  10.906 1.782  10.803 1.777  10.795 1.513  4.890  10.783 11.402 10.897 2.939  2.024  2.024  11.269 1.652  10.868 5.197  10.907 5.739  10.862 3.351  7.686  2.025  2.025  10.886 2.939  2.024  6.757  10.914 1.254  
0.743  10.970 10.866 1.533  14.679 10.828 11.024 10.784 11.259 10.879 10.799 10.835 11.263 10.780 11.491 10.448 10.825 2.026  6.455  6.747  10.905 1.793  10.803 1.788  10.794 1.522  4.893  10.782 11.411 10.897 2.946  2.030  2.030  11.268 1.661  10.868 5.201  10.907 5.745  10.862 3.357  7.690  2.030  2.030  10.886 2.946  2.030  6.761  10.914 1.264  
0.744  10.972 10.866 1.542  14.677 10.827 11.026 10.783 11.261 10.879 10.804 10.834 11.266 10.780 11.494 10.449 10.824 2.031  6.457  6.749  10.905 1.805  10.802 1.800  10.794 1.531  4.897  10.782 11.420 10.897 2.953  2.035  2.035  11.267 1.669  10.868 5.205  10.906 5.750  10.862 3.364  7.693  2.035  2.035  10.886 2.953  2.035  6.765  10.913 1.273  
0.745  10.974 10.866 1.551  14.674 10.827 11.029 10.783 11.264 10.879 10.808 10.834 11.269 10.779 11.497 10.449 10.824 2.036  6.459  6.750  10.905 1.816  10.802 1.812  10.793 1.539  4.901  10.781 11.428 10.896 2.960  2.040  2.040  11.266 1.678  10.867 5.208  10.906 5.756  10.861 3.370  7.697  2.040  2.040  10.885 2.960  2.040  6.769  10.913 1.282  
0.746  10.976 10.865 1.559  14.671 10.827 11.031 10.782 11.266 10.878 10.813 10.834 11.272 10.779 11.500 10.449 10.823 2.041  6.461  6.752  10.904 1.827  10.801 1.823  10.793 1.548  4.904  10.781 11.437 10.896 2.967  2.045  2.045  11.265 1.687  10.867 5.212  10.906 5.761  10.861 3.376  7.700  2.045  2.046  10.885 2.967  2.045  6.773  10.913 1.291  
0.747  10.977 10.865 1.568  14.669 10.826 11.033 10.782 11.269 10.878 10.818 10.833 11.275 10.778 11.504 10.449 10.823 2.046  6.463  6.754  10.904 1.839  10.801 1.835  10.792 1.556  4.908  10.781 11.446 10.895 2.973  2.050  2.050  11.264 1.696  10.867 5.216  10.905 5.767  10.860 3.382  7.704  2.050  2.051  10.885 2.973  2.050  6.777  10.913 1.301  
0.748  10.979 10.864 1.577  14.666 10.826 11.035 10.781 11.271 10.877 10.823 10.833 11.278 10.778 11.507 10.450 10.823 2.051  6.465  6.755  10.904 1.850  10.800 1.847  10.792 1.565  4.911  10.780 11.454 10.895 2.980  2.055  2.055  11.263 1.704  10.866 5.220  10.905 5.772  10.860 3.388  7.707  2.056  2.056  10.884 2.980  2.055  6.781  10.912 1.310  
0.749  10.981 10.864 1.585  14.663 10.825 11.038 10.781 11.273 10.877 10.827 10.832 11.281 10.778 11.510 10.450 10.822 2.056  6.467  6.757  10.903 1.861  10.800 1.858  10.791 1.574  4.915  10.780 11.463 10.895 2.987  2.060  2.060  11.262 1.713  10.866 5.223  10.905 5.778  10.860 3.394  7.710  2.061  2.061  10.884 2.987  2.060  6.785  10.912 1.319  
0.750  10.983 10.864 1.594  14.660 10.825 11.040 10.780 11.276 10.877 10.832 10.832 11.285 10.777 11.513 10.450 10.822 2.061  6.469  6.759  10.903 1.872  10.800 1.870  10.791 1.582  4.918  10.779 11.472 10.894 2.994  2.065  2.066  11.261 1.722  10.865 5.227  10.904 5.783  10.859 3.401  7.714  2.066  2.066  10.884 2.994  2.066  6.789  10.912 1.328  
0.751  10.985 10.863 1.602  14.658 10.824 11.042 10.780 11.278 10.876 10.837 10.831 11.288 10.777 11.516 10.451 10.821 2.066  6.471  6.760  10.903 1.884  10.799 1.882  10.790 1.591  4.922  10.779 11.480 10.894 3.001  2.071  2.071  11.260 1.730  10.865 5.231  10.904 5.789  10.859 3.407  7.717  2.071  2.071  10.883 3.001  2.071  6.793  10.911 1.338  
0.752  10.986 10.863 1.611  14.655 10.824 11.044 10.779 11.280 10.876 10.842 10.831 11.291 10.776 11.520 10.451 10.821 2.071  6.473  6.762  10.902 1.895  10.799 1.893  10.790 1.600  4.926  10.778 11.489 10.893 3.008  2.076  2.076  11.258 1.739  10.865 5.235  10.904 5.794  10.859 3.413  7.721  2.076  2.077  10.883 3.008  2.076  6.797  10.911 1.347  
0.753  10.988 10.862 1.620  14.652 10.823 11.047 10.779 11.283 10.876 10.847 10.830 11.294 10.776 11.523 10.451 10.820 2.076  6.475  6.764  10.902 1.906  10.798 1.905  10.790 1.608  4.929  10.778 11.498 10.893 3.015  2.081  2.081  11.257 1.748  10.864 5.238  10.903 5.800  10.858 3.419  7.724  2.081  2.082  10.883 3.015  2.081  6.801  10.911 1.356  
0.754  10.990 10.862 1.628  14.649 10.823 11.049 10.778 11.285 10.875 10.851 10.830 11.297 10.775 11.526 10.452 10.820 2.081  6.477  6.765  10.902 1.917  10.798 1.917  10.789 1.617  4.933  10.778 11.506 10.893 3.022  2.086  2.086  11.256 1.757  10.864 5.242  10.903 5.805  10.858 3.425  7.728  2.086  2.087  10.882 3.021  2.086  6.805  10.910 1.365  
0.755  10.992 10.861 1.637  14.647 10.822 11.051 10.778 11.287 10.875 10.856 10.829 11.300 10.775 11.529 10.452 10.819 2.086  6.479  6.767  10.901 1.928  10.797 1.928  10.789 1.625  4.936  10.777 11.515 10.892 3.028  2.091  2.091  11.255 1.765  10.863 5.246  10.903 5.811  10.857 3.431  7.731  2.092  2.092  10.882 3.028  2.091  6.809  10.910 1.374  
0.756  10.993 10.861 1.646  14.644 10.822 11.053 10.777 11.290 10.875 10.861 10.829 11.303 10.774 11.532 10.452 10.819 2.091  6.481  6.769  10.901 1.940  10.797 1.940  10.788 1.634  4.940  10.777 11.523 10.892 3.035  2.096  2.096  11.254 1.774  10.863 5.250  10.902 5.816  10.857 3.437  7.735  2.097  2.097  10.881 3.035  2.096  6.813  10.910 1.384  
0.757  10.995 10.860 1.654  14.641 10.821 11.055 10.777 11.292 10.874 10.866 10.828 11.306 10.774 11.535 10.452 10.818 2.096  6.483  6.770  10.901 1.951  10.796 1.952  10.788 1.643  4.943  10.776 11.532 10.891 3.042  2.101  2.102  11.253 1.783  10.863 5.254  10.902 5.822  10.857 3.444  7.738  2.102  2.102  10.881 3.042  2.102  6.817  10.909 1.393  
0.758  10.997 10.860 1.663  14.638 10.821 11.058 10.776 11.294 10.874 10.870 10.828 11.309 10.773 11.538 10.453 10.818 2.101  6.485  6.772  10.900 1.962  10.796 1.963  10.787 1.651  4.947  10.776 11.540 10.891 3.049  2.107  2.107  11.252 1.792  10.862 5.257  10.902 5.827  10.856 3.450  7.742  2.107  2.107  10.881 3.049  2.107  6.821  10.909 1.402  
0.759  10.998 10.860 1.672  14.636 10.820 11.060 10.776 11.297 10.873 10.875 10.827 11.312 10.773 11.541 10.453 10.817 2.106  6.487  6.774  10.900 1.973  10.795 1.975  10.787 1.660  4.951  10.775 11.549 10.890 3.056  2.112  2.112  11.251 1.800  10.862 5.261  10.901 5.833  10.856 3.456  7.745  2.112  2.113  10.880 3.056  2.112  6.825  10.908 1.411  
0.760  11.000 10.859 1.680  14.633 10.820 11.062 10.775 11.299 10.873 10.880 10.827 11.315 10.772 11.544 10.453 10.817 2.111  6.489  6.775  10.899 1.984  10.795 1.987  10.786 1.669  4.954  10.775 11.558 10.890 3.063  2.117  2.117  11.250 1.809  10.861 5.265  10.901 5.838  10.855 3.462  7.749  2.117  2.118  10.880 3.063  2.117  6.829  10.908 1.420  
0.761  11.002 10.859 1.689  14.630 10.819 11.064 10.775 11.301 10.873 10.885 10.826 11.318 10.772 11.547 10.453 10.816 2.116  6.491  6.777  10.899 1.996  10.794 1.998  10.786 1.677  4.958  10.774 11.566 10.890 3.069  2.122  2.122  11.249 1.818  10.861 5.269  10.901 5.844  10.855 3.468  7.752  2.122  2.123  10.880 3.069  2.122  6.833  10.908 1.430  
0.762  11.004 10.858 1.697  14.627 10.819 11.066 10.774 11.303 10.872 10.889 10.826 11.321 10.771 11.550 10.454 10.816 2.121  6.493  6.779  10.899 2.007  10.794 2.010  10.785 1.686  4.961  10.774 11.575 10.889 3.076  2.127  2.127  11.248 1.826  10.861 5.272  10.900 5.849  10.855 3.474  7.756  2.128  2.128  10.879 3.076  2.127  6.837  10.907 1.439  
0.763  11.005 10.858 1.706  14.625 10.818 11.068 10.774 11.306 10.872 10.894 10.825 11.324 10.771 11.553 10.454 10.815 2.126  6.495  6.780  10.898 2.018  10.793 2.021  10.784 1.694  4.965  10.773 11.583 10.889 3.083  2.132  2.132  11.247 1.835  10.860 5.276  10.900 5.855  10.854 3.480  7.759  2.133  2.133  10.879 3.083  2.132  6.841  10.907 1.448  
0.764  11.007 10.857 1.715  14.622 10.818 11.071 10.773 11.308 10.871 10.899 10.825 11.326 10.770 11.556 10.454 10.815 2.131  6.496  6.782  10.898 2.029  10.793 2.033  10.784 1.703  4.968  10.773 11.591 10.888 3.090  2.138  2.138  11.245 1.844  10.860 5.280  10.899 5.860  10.854 3.486  7.762  2.138  2.138  10.878 3.090  2.138  6.845  10.907 1.457  
0.765  11.008 10.857 1.723  14.619 10.817 11.073 10.773 11.310 10.871 10.904 10.824 11.329 10.770 11.559 10.454 10.814 2.136  6.498  6.784  10.897 2.040  10.792 2.045  10.783 1.712  4.972  10.772 11.600 10.888 3.097  2.143  2.143  11.244 1.853  10.859 5.283  10.899 5.866  10.853 3.493  7.766  2.143  2.143  10.878 3.097  2.143  6.849  10.906 1.467  
0.766  11.010 10.856 1.732  14.616 10.817 11.075 10.772 11.313 10.870 10.908 10.824 11.332 10.769 11.562 10.455 10.814 2.141  6.500  6.785  10.897 2.051  10.792 2.056  10.783 1.720  4.975  10.772 11.608 10.887 3.104  2.148  2.148  11.243 1.861  10.859 5.287  10.899 5.871  10.853 3.499  7.769  2.148  2.149  10.878 3.104  2.148  6.853  10.906 1.476  
0.767  11.012 10.856 1.741  14.613 10.816 11.077 10.772 11.315 10.870 10.913 10.823 11.335 10.769 11.565 10.455 10.813 2.146  6.502  6.787  10.897 2.062  10.791 2.068  10.782 1.729  4.979  10.771 11.617 10.887 3.111  2.153  2.153  11.242 1.870  10.858 5.291  10.898 5.877  10.852 3.505  7.773  2.153  2.154  10.877 3.110  2.153  6.857  10.905 1.485  
0.768  11.013 10.855 1.749  14.610 10.816 11.079 10.771 11.317 10.870 10.918 10.823 11.338 10.768 11.568 10.455 10.813 2.151  6.504  6.789  10.896 2.074  10.791 2.079  10.782 1.737  4.983  10.771 11.625 10.886 3.117  2.158  2.158  11.241 1.879  10.858 5.295  10.898 5.882  10.852 3.511  7.776  2.159  2.159  10.877 3.117  2.158  6.861  10.905 1.494  
0.769  11.015 10.855 1.758  14.608 10.815 11.081 10.771 11.319 10.869 10.922 10.822 11.341 10.767 11.571 10.455 10.812 2.156  6.506  6.790  10.896 2.085  10.790 2.091  10.781 1.746  4.986  10.770 11.634 10.886 3.124  2.163  2.163  11.240 1.887  10.858 5.298  10.897 5.888  10.852 3.517  7.779  2.164  2.164  10.876 3.124  2.163  6.865  10.905 1.503  
0.770  11.017 10.854 1.766  14.605 10.815 11.083 10.770 11.321 10.869 10.927 10.822 11.344 10.767 11.574 10.456 10.812 2.161  6.508  6.792  10.895 2.096  10.790 2.102  10.781 1.755  4.990  10.770 11.642 10.885 3.131  2.168  2.168  11.239 1.896  10.857 5.302  10.897 5.893  10.851 3.523  7.783  2.169  2.169  10.876 3.131  2.168  6.869  10.904 1.512  
0.771  11.018 10.854 1.775  14.602 10.814 11.085 10.770 11.324 10.868 10.932 10.821 11.346 10.766 11.577 10.456 10.811 2.166  6.510  6.794  10.895 2.107  10.789 2.114  10.780 1.763  4.993  10.769 11.650 10.885 3.138  2.174  2.174  11.238 1.905  10.857 5.306  10.897 5.899  10.851 3.529  7.786  2.174  2.174  10.876 3.138  2.174  6.873  10.904 1.522  
0.772  11.020 10.853 1.784  14.599 10.813 11.087 10.769 11.326 10.868 10.937 10.821 11.349 10.766 11.580 10.456 10.811 2.171  6.512  6.795  10.895 2.118  10.789 2.125  10.780 1.772  4.997  10.769 11.659 10.884 3.145  2.179  2.179  11.236 1.913  10.856 5.310  10.896 5.904  10.850 3.535  7.790  2.179  2.180  10.875 3.144  2.179  6.877  10.903 1.531  
0.773  11.021 10.853 1.792  14.596 10.813 11.089 10.769 11.328 10.867 10.941 10.820 11.352 10.765 11.583 10.456 10.810 2.176  6.514  6.797  10.894 2.129  10.788 2.137  10.779 1.780  5.000  10.768 11.667 10.884 3.151  2.184  2.184  11.235 1.922  10.856 5.313  10.896 5.909  10.850 3.541  7.793  2.184  2.185  10.875 3.151  2.184  6.881  10.903 1.540  
0.774  11.023 10.852 1.801  14.593 10.812 11.092 10.768 11.330 10.867 10.946 10.820 11.355 10.765 11.586 10.456 10.810 2.181  6.516  6.799  10.894 2.140  10.788 2.148  10.779 1.789  5.004  10.768 11.675 10.883 3.158  2.189  2.189  11.234 1.931  10.855 5.317  10.895 5.915  10.849 3.547  7.797  2.189  2.190  10.874 3.158  2.189  6.885  10.903 1.549  
0.775  11.024 10.852 1.809  14.590 10.812 11.094 10.768 11.332 10.867 10.951 10.819 11.358 10.764 11.589 10.457 10.809 2.186  6.518  6.800  10.893 2.151  10.787 2.160  10.778 1.797  5.007  10.767 11.684 10.883 3.165  2.194  2.194  11.233 1.939  10.855 5.321  10.895 5.920  10.849 3.554  7.800  2.195  2.195  10.874 3.165  2.194  6.889  10.902 1.558  
0.776  11.026 10.851 1.818  14.588 10.811 11.096 10.767 11.335 10.866 10.955 10.818 11.360 10.764 11.591 10.457 10.809 2.191  6.520  6.802  10.893 2.162  10.787 2.172  10.777 1.806  5.011  10.767 11.692 10.882 3.172  2.199  2.199  11.232 1.948  10.854 5.325  10.895 5.926  10.848 3.560  7.803  2.200  2.200  10.873 3.172  2.199  6.893  10.902 1.568  
0.777  11.027 10.851 1.827  14.585 10.811 11.098 10.766 11.337 10.866 10.960 10.818 11.363 10.763 11.594 10.457 10.808 2.196  6.522  6.804  10.892 2.173  10.786 2.183  10.777 1.815  5.014  10.766 11.700 10.882 3.179  2.204  2.204  11.231 1.957  10.854 5.328  10.894 5.931  10.848 3.566  7.807  2.205  2.205  10.873 3.178  2.204  6.897  10.901 1.577  
0.778  11.029 10.850 1.835  14.582 10.810 11.100 10.766 11.339 10.865 10.965 10.817 11.366 10.763 11.597 10.457 10.808 2.201  6.524  6.805  10.892 2.184  10.786 2.195  10.776 1.823  5.018  10.766 11.709 10.881 3.185  2.210  2.210  11.229 1.965  10.853 5.332  10.894 5.937  10.847 3.572  7.810  2.210  2.210  10.872 3.185  2.210  6.901  10.901 1.586  
0.779  11.030 10.850 1.844  14.579 10.810 11.102 10.765 11.341 10.865 10.969 10.817 11.368 10.762 11.600 10.457 10.807 2.206  6.526  6.807  10.891 2.195  10.785 2.206  10.776 1.832  5.022  10.765 11.717 10.881 3.192  2.215  2.215  11.228 1.974  10.853 5.336  10.893 5.942  10.847 3.578  7.813  2.215  2.216  10.872 3.192  2.215  6.905  10.900 1.595  
0.780  11.032 10.849 1.852  14.576 10.809 11.104 10.765 11.343 10.864 10.974 10.816 11.371 10.761 11.603 10.458 10.806 2.211  6.528  6.808  10.891 2.206  10.785 2.218  10.775 1.840  5.025  10.765 11.725 10.880 3.199  2.220  2.220  11.227 1.983  10.852 5.340  10.893 5.947  10.846 3.584  7.817  2.220  2.221  10.872 3.199  2.220  6.909  10.900 1.604  
0.781  11.033 10.849 1.861  14.573 10.808 11.106 10.764 11.345 10.864 10.979 10.816 11.374 10.761 11.606 10.458 10.806 2.216  6.530  6.810  10.891 2.217  10.784 2.229  10.775 1.849  5.029  10.764 11.733 10.880 3.206  2.225  2.225  11.226 1.991  10.852 5.343  10.892 5.953  10.846 3.590  7.820  2.226  2.226  10.871 3.206  2.225  6.913  10.900 1.613  
0.782  11.035 10.848 1.870  14.570 10.808 11.108 10.764 11.348 10.863 10.983 10.815 11.377 10.760 11.608 10.458 10.805 2.221  6.531  6.812  10.890 2.228  10.784 2.240  10.774 1.857  5.032  10.764 11.742 10.879 3.213  2.230  2.230  11.225 2.000  10.851 5.347  10.892 5.958  10.845 3.596  7.824  2.231  2.231  10.871 3.212  2.230  6.916  10.899 1.622  
0.783  11.036 10.848 1.878  14.567 10.807 11.110 10.763 11.350 10.863 10.988 10.815 11.379 10.760 11.611 10.458 10.805 2.226  6.533  6.813  10.890 2.239  10.783 2.252  10.773 1.866  5.036  10.763 11.750 10.879 3.219  2.235  2.235  11.224 2.009  10.851 5.351  10.892 5.963  10.845 3.602  7.827  2.236  2.236  10.870 3.219  2.235  6.920  10.899 1.632  
0.784  11.038 10.847 1.887  14.564 10.807 11.112 10.762 11.352 10.862 10.993 10.814 11.382 10.759 11.614 10.458 10.804 2.231  6.535  6.815  10.889 2.250  10.782 2.263  10.773 1.875  5.039  10.762 11.758 10.878 3.226  2.240  2.240  11.222 2.017  10.850 5.354  10.891 5.969  10.844 3.608  7.830  2.241  2.241  10.870 3.226  2.240  6.924  10.898 1.641  
0.785  11.039 10.847 1.895  14.561 10.806 11.114 10.762 11.354 10.862 10.997 10.813 11.384 10.759 11.617 10.458 10.804 2.236  6.537  6.817  10.889 2.261  10.782 2.275  10.772 1.883  5.043  10.762 11.766 10.878 3.233  2.246  2.246  11.221 2.026  10.850 5.358  10.891 5.974  10.844 3.614  7.834  2.246  2.246  10.869 3.233  2.246  6.928  10.898 1.650  
0.786  11.041 10.846 1.904  14.558 10.805 11.116 10.761 11.356 10.861 11.002 10.813 11.387 10.758 11.619 10.459 10.803 2.241  6.539  6.818  10.888 2.272  10.781 2.286  10.772 1.892  5.046  10.761 11.774 10.877 3.240  2.251  2.251  11.220 2.035  10.849 5.362  10.890 5.980  10.843 3.620  7.837  2.251  2.252  10.869 3.239  2.251  6.932  10.897 1.659  
0.787  11.042 10.845 1.912  14.555 10.805 11.118 10.761 11.358 10.861 11.007 10.812 11.390 10.757 11.622 10.459 10.802 2.246  6.541  6.820  10.888 2.283  10.781 2.298  10.771 1.900  5.050  10.761 11.782 10.876 3.246  2.256  2.256  11.219 2.043  10.849 5.366  10.890 5.985  10.843 3.626  7.840  2.256  2.257  10.868 3.246  2.256  6.936  10.897 1.668  
0.788  11.043 10.845 1.921  14.552 10.804 11.120 10.760 11.360 10.860 11.011 10.812 11.392 10.757 11.625 10.459 10.802 2.251  6.543  6.821  10.887 2.294  10.780 2.309  10.770 1.909  5.053  10.760 11.791 10.876 3.253  2.261  2.261  11.218 2.052  10.848 5.369  10.889 5.990  10.842 3.632  7.844  2.262  2.262  10.868 3.253  2.261  6.940  10.896 1.677  
0.789  11.045 10.844 1.929  14.549 10.804 11.122 10.759 11.362 10.860 11.016 10.811 11.395 10.756 11.627 10.459 10.801 2.256  6.545  6.823  10.887 2.305  10.780 2.321  10.770 1.917  5.057  10.760 11.799 10.875 3.260  2.266  2.266  11.216 2.061  10.848 5.373  10.889 5.996  10.842 3.638  7.847  2.267  2.267  10.867 3.260  2.266  6.944  10.896 1.686  
0.790  11.046 10.844 1.938  14.546 10.803 11.124 10.759 11.364 10.859 11.021 10.810 11.397 10.756 11.630 10.459 10.801 2.261  6.547  6.825  10.886 2.316  10.779 2.332  10.769 1.926  5.060  10.759 11.807 10.875 3.267  2.271  2.271  11.215 2.069  10.847 5.377  10.888 6.001  10.841 3.645  7.850  2.272  2.272  10.867 3.266  2.271  6.948  10.895 1.696  
0.791  11.048 10.843 1.947  14.543 10.802 11.125 10.758 11.366 10.859 11.025 10.810 11.400 10.755 11.633 10.459 10.800 2.266  6.549  6.826  10.886 2.327  10.778 2.343  10.769 1.934  5.064  10.759 11.815 10.874 3.274  2.277  2.277  11.214 2.078  10.847 5.381  10.888 6.006  10.841 3.651  7.854  2.277  2.277  10.866 3.273  2.277  6.952  10.895 1.705  
0.792  11.049 10.843 1.955  14.540 10.802 11.127 10.758 11.369 10.858 11.030 10.809 11.402 10.754 11.635 10.460 10.800 2.271  6.551  6.828  10.885 2.338  10.778 2.355  10.768 1.943  5.067  10.758 11.823 10.874 3.280  2.282  2.282  11.213 2.086  10.846 5.384  10.887 6.012  10.840 3.657  7.857  2.282  2.283  10.866 3.280  2.282  6.955  10.894 1.714  
0.793  11.050 10.842 1.964  14.537 10.801 11.129 10.757 11.371 10.858 11.034 10.809 11.405 10.754 11.638 10.460 10.799 2.276  6.552  6.829  10.885 2.349  10.777 2.366  10.767 1.951  5.071  10.757 11.831 10.873 3.287  2.287  2.287  11.212 2.095  10.846 5.388  10.887 6.017  10.840 3.663  7.860  2.287  2.288  10.865 3.287  2.287  6.959  10.894 1.723  
0.794  11.052 10.842 1.972  14.534 10.801 11.131 10.756 11.373 10.857 11.039 10.808 11.407 10.753 11.641 10.460 10.798 2.281  6.554  6.831  10.884 2.360  10.777 2.378  10.767 1.960  5.075  10.757 11.839 10.872 3.294  2.292  2.292  11.210 2.104  10.845 5.392  10.886 6.022  10.839 3.669  7.864  2.292  2.293  10.865 3.293  2.292  6.963  10.893 1.732  
0.795  11.053 10.841 1.981  14.531 10.800 11.133 10.756 11.375 10.857 11.044 10.807 11.410 10.752 11.643 10.460 10.798 2.286  6.556  6.833  10.884 2.371  10.776 2.389  10.766 1.968  5.078  10.756 11.847 10.872 3.300  2.297  2.297  11.209 2.112  10.845 5.395  10.886 6.028  10.839 3.675  7.867  2.298  2.298  10.864 3.300  2.297  6.967  10.893 1.741  
0.796  11.054 10.840 1.989  14.528 10.799 11.135 10.755 11.377 10.856 11.048 10.807 11.412 10.752 11.646 10.460 10.797 2.291  6.558  6.834  10.883 2.381  10.775 2.400  10.765 1.977  5.082  10.756 11.855 10.871 3.307  2.302  2.302  11.208 2.121  10.844 5.399  10.885 6.033  10.838 3.681  7.870  2.303  2.303  10.864 3.307  2.302  6.971  10.892 1.750  
0.797  11.056 10.840 1.998  14.525 10.799 11.137 10.755 11.379 10.856 11.053 10.806 11.415 10.751 11.648 10.460 10.796 2.296  6.560  6.836  10.882 2.392  10.775 2.412  10.765 1.985  5.085  10.755 11.863 10.871 3.314  2.307  2.307  11.207 2.129  10.844 5.403  10.885 6.038  10.838 3.687  7.874  2.308  2.308  10.863 3.314  2.307  6.975  10.892 1.759  
0.798  11.057 10.839 2.006  14.522 10.798 11.139 10.754 11.381 10.855 11.057 10.805 11.417 10.751 11.651 10.460 10.796 2.301  6.562  6.837  10.882 2.403  10.774 2.423  10.764 1.994  5.089  10.754 11.871 10.870 3.321  2.313  2.313  11.206 2.138  10.843 5.407  10.884 6.044  10.837 3.693  7.877  2.313  2.313  10.863 3.320  2.313  6.979  10.891 1.768  
0.799  11.058 10.839 2.015  14.519 10.797 11.141 10.753 11.383 10.854 11.062 10.805 11.420 10.750 11.654 10.460 10.795 2.306  6.564  6.839  10.881 2.414  10.774 2.434  10.764 2.002  5.092  10.754 11.879 10.870 3.327  2.318  2.318  11.204 2.147  10.842 5.410  10.884 6.049  10.836 3.699  7.880  2.318  2.319  10.862 3.327  2.318  6.983  10.891 1.778  
0.800  11.059 10.838 2.023  14.516 10.797 11.142 10.753 11.385 10.854 11.067 10.804 11.422 10.749 11.656 10.461 10.795 2.311  6.566  6.841  10.881 2.425  10.773 2.446  10.763 2.011  5.096  10.753 11.887 10.869 3.334  2.323  2.323  11.203 2.155  10.842 5.414  10.883 6.054  10.836 3.705  7.884  2.323  2.324  10.862 3.334  2.323  6.986  10.890 1.787  
0.801  11.061 10.837 2.032  14.513 10.796 11.144 10.752 11.387 10.853 11.071 10.804 11.425 10.749 11.659 10.461 10.794 2.316  6.568  6.842  10.880 2.436  10.772 2.457  10.762 2.019  5.099  10.753 11.895 10.868 3.341  2.328  2.328  11.202 2.164  10.841 5.418  10.883 6.059  10.835 3.711  7.887  2.328  2.329  10.861 3.340  2.328  6.990  10.890 1.796  
0.802  11.062 10.837 2.040  14.510 10.795 11.146 10.751 11.389 10.853 11.076 10.803 11.427 10.748 11.661 10.461 10.793 2.320  6.570  6.844  10.880 2.446  10.772 2.468  10.762 2.028  5.103  10.752 11.903 10.868 3.348  2.333  2.333  11.201 2.172  10.841 5.421  10.882 6.065  10.835 3.717  7.890  2.334  2.334  10.861 3.347  2.333  6.994  10.889 1.805  
0.803  11.063 10.836 2.049  14.507 10.795 11.148 10.751 11.391 10.852 11.080 10.802 11.429 10.747 11.664 10.461 10.793 2.325  6.571  6.845  10.879 2.457  10.771 2.480  10.761 2.036  5.106  10.751 11.911 10.867 3.354  2.338  2.338  11.199 2.181  10.840 5.425  10.882 6.070  10.834 3.723  7.893  2.339  2.339  10.860 3.354  2.338  6.998  10.889 1.814  
0.804  11.064 10.836 2.057  14.504 10.794 11.150 10.750 11.393 10.852 11.085 10.802 11.432 10.747 11.666 10.461 10.792 2.330  6.573  6.847  10.879 2.468  10.770 2.491  10.760 2.045  5.110  10.751 11.919 10.867 3.361  2.343  2.343  11.198 2.190  10.840 5.429  10.881 6.075  10.834 3.729  7.897  2.344  2.344  10.859 3.361  2.343  7.002  10.888 1.823  
0.805  11.066 10.835 2.066  14.501 10.794 11.152 10.749 11.395 10.851 11.090 10.801 11.434 10.746 11.669 10.461 10.791 2.335  6.575  6.849  10.878 2.479  10.770 2.502  10.760 2.053  5.113  10.750 11.927 10.866 3.368  2.349  2.349  11.197 2.198  10.839 5.432  10.881 6.081  10.833 3.735  7.900  2.349  2.349  10.859 3.367  2.349  7.006  10.887 1.832  
0.806  11.067 10.834 2.074  14.498 10.793 11.153 10.749 11.397 10.851 11.094 10.800 11.437 10.745 11.671 10.461 10.791 2.340  6.577  6.850  10.878 2.490  10.769 2.514  10.759 2.062  5.117  10.750 11.934 10.865 3.374  2.354  2.354  11.196 2.207  10.838 5.436  10.880 6.086  10.832 3.741  7.903  2.354  2.355  10.858 3.374  2.354  7.010  10.887 1.841  
0.807  11.068 10.834 2.083  14.495 10.792 11.155 10.748 11.399 10.850 11.099 10.800 11.439 10.745 11.674 10.461 10.790 2.345  6.579  6.852  10.877 2.500  10.768 2.525  10.758 2.070  5.120  10.749 11.942 10.865 3.381  2.359  2.359  11.194 2.215  10.838 5.440  10.879 6.091  10.832 3.747  7.906  2.359  2.360  10.858 3.381  2.359  7.013  10.886 1.850  
0.808  11.069 10.833 2.091  14.492 10.792 11.157 10.747 11.400 10.849 11.103 10.799 11.441 10.744 11.676 10.461 10.789 2.350  6.581  6.853  10.876 2.511  10.768 2.536  10.758 2.079  5.124  10.748 11.950 10.864 3.388  2.364  2.364  11.193 2.224  10.837 5.444  10.879 6.096  10.831 3.753  7.910  2.365  2.365  10.857 3.387  2.364  7.017  10.886 1.859  
0.809  11.070 10.832 2.100  14.489 10.791 11.159 10.747 11.402 10.849 11.108 10.798 11.443 10.743 11.678 10.461 10.789 2.355  6.583  6.855  10.876 2.522  10.767 2.547  10.757 2.087  5.127  10.748 11.958 10.863 3.394  2.369  2.369  11.192 2.232  10.837 5.447  10.878 6.102  10.831 3.759  7.913  2.370  2.370  10.857 3.394  2.369  7.021  10.885 1.868  
0.810  11.072 10.832 2.108  14.485 10.790 11.161 10.746 11.404 10.848 11.112 10.798 11.446 10.743 11.681 10.461 10.788 2.360  6.585  6.856  10.875 2.533  10.767 2.559  10.756 2.096  5.131  10.747 11.966 10.863 3.401  2.374  2.374  11.190 2.241  10.836 5.451  10.878 6.107  10.830 3.765  7.916  2.375  2.375  10.856 3.401  2.374  7.025  10.885 1.877  
0.811  11.073 10.831 2.117  14.482 10.789 11.162 10.745 11.406 10.848 11.117 10.797 11.448 10.742 11.683 10.462 10.788 2.365  6.586  6.858  10.875 2.543  10.766 2.570  10.756 2.104  5.134  10.746 11.974 10.862 3.408  2.379  2.379  11.189 2.250  10.835 5.455  10.877 6.112  10.829 3.770  7.919  2.380  2.380  10.855 3.407  2.379  7.029  10.884 1.886  
0.812  11.074 10.830 2.125  14.479 10.789 11.164 10.745 11.408 10.847 11.121 10.796 11.450 10.741 11.686 10.462 10.787 2.370  6.588  6.860  10.874 2.554  10.765 2.581  10.755 2.113  5.138  10.746 11.981 10.861 3.414  2.385  2.385  11.188 2.258  10.835 5.458  10.877 6.117  10.829 3.776  7.923  2.385  2.386  10.855 3.414  2.385  7.032  10.883 1.895  
0.813  11.075 10.830 2.134  14.476 10.788 11.166 10.744 11.410 10.846 11.126 10.796 11.453 10.741 11.688 10.462 10.786 2.375  6.590  6.861  10.873 2.565  10.765 2.592  10.754 2.121  5.141  10.745 11.989 10.861 3.421  2.390  2.390  11.187 2.267  10.834 5.462  10.876 6.122  10.828 3.782  7.926  2.390  2.391  10.854 3.421  2.390  7.036  10.883 1.904  
0.814  11.076 10.829 2.142  14.473 10.787 11.168 10.743 11.412 10.846 11.131 10.795 11.455 10.740 11.690 10.462 10.785 2.380  6.592  6.863  10.873 2.576  10.764 2.604  10.754 2.130  5.145  10.744 11.997 10.860 3.428  2.395  2.395  11.185 2.275  10.834 5.466  10.875 6.128  10.828 3.788  7.929  2.395  2.396  10.854 3.427  2.395  7.040  10.882 1.913  
0.815  11.077 10.829 2.151  14.470 10.787 11.169 10.743 11.414 10.845 11.135 10.794 11.457 10.739 11.693 10.462 10.785 2.385  6.594  6.864  10.872 2.586  10.763 2.615  10.753 2.138  5.148  10.744 12.005 10.859 3.434  2.400  2.400  11.184 2.284  10.833 5.469  10.875 6.133  10.827 3.794  7.932  2.400  2.401  10.853 3.434  2.400  7.044  10.882 1.922  
0.816  11.078 10.828 2.159  14.467 10.786 11.171 10.742 11.416 10.845 11.140 10.794 11.459 10.739 11.695 10.462 10.784 2.390  6.596  6.866  10.872 2.597  10.763 2.626  10.752 2.146  5.152  10.743 12.012 10.859 3.441  2.405  2.405  11.183 2.292  10.832 5.473  10.874 6.138  10.826 3.800  7.936  2.406  2.406  10.853 3.441  2.405  7.048  10.881 1.932  
0.817  11.079 10.827 2.168  14.463 10.785 11.173 10.741 11.418 10.844 11.144 10.793 11.461 10.738 11.697 10.462 10.783 2.395  6.598  6.867  10.871 2.608  10.762 2.637  10.751 2.155  5.155  10.742 12.020 10.858 3.448  2.410  2.410  11.181 2.301  10.832 5.477  10.874 6.143  10.826 3.806  7.939  2.411  2.411  10.852 3.447  2.410  7.051  10.881 1.941  
0.818  11.080 10.827 2.176  14.460 10.785 11.175 10.741 11.419 10.843 11.149 10.792 11.464 10.737 11.700 10.462 10.783 2.400  6.600  6.869  10.870 2.618  10.761 2.649  10.751 2.163  5.158  10.742 12.028 10.857 3.454  2.415  2.415  11.180 2.309  10.831 5.480  10.873 6.148  10.825 3.812  7.942  2.416  2.416  10.851 3.454  2.415  7.055  10.880 1.950  
0.819  11.082 10.826 2.184  14.457 10.784 11.176 10.740 11.421 10.843 11.153 10.791 11.466 10.737 11.702 10.462 10.782 2.405  6.601  6.871  10.870 2.629  10.760 2.660  10.750 2.172  5.162  10.741 12.035 10.857 3.461  2.420  2.421  11.179 2.318  10.831 5.484  10.873 6.154  10.824 3.818  7.945  2.421  2.421  10.851 3.461  2.420  7.059  10.879 1.959  
0.820  11.083 10.825 2.193  14.454 10.783 11.178 10.739 11.423 10.842 11.158 10.791 11.468 10.736 11.704 10.462 10.781 2.410  6.603  6.872  10.869 2.640  10.760 2.671  10.749 2.180  5.165  10.740 12.043 10.856 3.468  2.426  2.426  11.178 2.326  10.830 5.488  10.872 6.159  10.824 3.824  7.948  2.426  2.427  10.850 3.467  2.426  7.063  10.879 1.968  
0.821  11.084 10.824 2.201  14.451 10.782 11.180 10.739 11.425 10.841 11.162 10.790 11.470 10.735 11.707 10.462 10.781 2.415  6.605  6.874  10.869 2.650  10.759 2.682  10.749 2.189  5.169  10.740 12.051 10.855 3.474  2.431  2.431  11.176 2.335  10.829 5.491  10.871 6.164  10.823 3.830  7.952  2.431  2.432  10.849 3.474  2.431  7.067  10.878 1.977  
0.822  11.085 10.824 2.210  14.447 10.782 11.181 10.738 11.427 10.841 11.167 10.789 11.472 10.734 11.709 10.462 10.780 2.420  6.607  6.875  10.868 2.661  10.758 2.693  10.748 2.197  5.172  10.739 12.058 10.855 3.481  2.436  2.436  11.175 2.343  10.829 5.495  10.871 6.169  10.822 3.836  7.955  2.436  2.437  10.849 3.481  2.436  7.070  10.877 1.986  
0.823  11.086 10.823 2.218  14.444 10.781 11.183 10.737 11.429 10.840 11.171 10.789 11.474 10.734 11.711 10.462 10.779 2.425  6.609  6.877  10.867 2.672  10.758 2.704  10.747 2.205  5.176  10.738 12.066 10.854 3.488  2.441  2.441  11.174 2.352  10.828 5.499  10.870 6.174  10.822 3.842  7.958  2.442  2.442  10.848 3.487  2.441  7.074  10.877 1.995  
0.824  11.087 10.822 2.227  14.441 10.780 11.185 10.736 11.430 10.839 11.176 10.788 11.476 10.733 11.713 10.462 10.779 2.430  6.611  6.878  10.867 2.682  10.757 2.715  10.746 2.214  5.179  10.738 12.073 10.853 3.494  2.446  2.446  11.172 2.360  10.827 5.502  10.869 6.180  10.821 3.848  7.961  2.447  2.447  10.848 3.494  2.446  7.078  10.876 2.004  
0.825  11.088 10.822 2.235  14.438 10.780 11.186 10.736 11.432 10.839 11.180 10.787 11.478 10.732 11.715 10.462 10.778 2.435  6.612  6.880  10.866 2.693  10.756 2.727  10.746 2.222  5.183  10.737 12.081 10.853 3.501  2.451  2.451  11.171 2.369  10.827 5.506  10.869 6.185  10.820 3.853  7.964  2.452  2.452  10.847 3.500  2.451  7.082  10.876 2.013  
0.826  11.089 10.821 2.243  14.435 10.779 11.188 10.735 11.434 10.838 11.185 10.786 11.481 10.732 11.718 10.462 10.777 2.440  6.614  6.881  10.865 2.703  10.756 2.738  10.745 2.231  5.186  10.736 12.089 10.852 3.507  2.456  2.456  11.170 2.377  10.826 5.510  10.868 6.190  10.820 3.859  7.968  2.457  2.457  10.846 3.507  2.456  7.085  10.875 2.022  
0.827  11.090 10.820 2.252  14.431 10.778 11.190 10.734 11.436 10.838 11.189 10.786 11.483 10.731 11.720 10.462 10.776 2.445  6.616  6.883  10.865 2.714  10.755 2.749  10.744 2.239  5.190  10.736 12.096 10.851 3.514  2.462  2.462  11.168 2.386  10.825 5.513  10.868 6.195  10.819 3.865  7.971  2.462  2.463  10.846 3.514  2.462  7.089  10.874 2.030  
0.828  11.091 10.820 2.260  14.428 10.777 11.191 10.734 11.438 10.837 11.194 10.785 11.485 10.730 11.722 10.462 10.776 2.450  6.618  6.884  10.864 2.724  10.754 2.760  10.743 2.247  5.193  10.735 12.104 10.851 3.521  2.467  2.467  11.167 2.394  10.825 5.517  10.867 6.200  10.818 3.871  7.974  2.467  2.468  10.845 3.520  2.467  7.093  10.874 2.039  
0.829  11.092 10.819 2.269  14.425 10.777 11.193 10.733 11.439 10.836 11.198 10.784 11.487 10.729 11.724 10.462 10.775 2.455  6.620  6.886  10.863 2.735  10.753 2.771  10.743 2.256  5.197  10.734 12.111 10.850 3.527  2.472  2.472  11.166 2.403  10.824 5.521  10.866 6.205  10.818 3.877  7.977  2.472  2.473  10.844 3.527  2.472  7.097  10.873 2.048  
0.830  11.093 10.818 2.277  14.422 10.776 11.194 10.732 11.441 10.836 11.202 10.784 11.489 10.729 11.726 10.462 10.774 2.460  6.622  6.887  10.863 2.746  10.753 2.782  10.742 2.264  5.200  10.734 12.119 10.849 3.534  2.477  2.477  11.164 2.411  10.823 5.524  10.866 6.210  10.817 3.883  7.980  2.477  2.478  10.844 3.533  2.477  7.100  10.872 2.057  
0.831  11.094 10.818 2.286  14.418 10.775 11.196 10.731 11.443 10.835 11.207 10.783 11.491 10.728 11.728 10.462 10.774 2.465  6.623  6.889  10.862 2.756  10.752 2.793  10.741 2.273  5.204  10.733 12.126 10.848 3.541  2.482  2.482  11.163 2.420  10.823 5.528  10.865 6.215  10.816 3.889  7.983  2.483  2.483  10.843 3.540  2.482  7.104  10.872 2.066  
0.832  11.094 10.817 2.294  14.415 10.774 11.198 10.731 11.445 10.834 11.211 10.782 11.493 10.727 11.731 10.462 10.773 2.470  6.625  6.890  10.861 2.767  10.751 2.804  10.741 2.281  5.207  10.732 12.134 10.848 3.547  2.487  2.487  11.162 2.428  10.822 5.532  10.864 6.221  10.816 3.895  7.987  2.488  2.488  10.842 3.547  2.487  7.108  10.871 2.075  
0.833  11.095 10.816 2.302  14.412 10.774 11.199 10.730 11.446 10.833 11.216 10.781 11.495 10.726 11.733 10.462 10.772 2.474  6.627  6.892  10.861 2.777  10.751 2.815  10.740 2.289  5.210  10.731 12.141 10.847 3.554  2.492  2.492  11.160 2.437  10.821 5.535  10.864 6.226  10.815 3.901  7.990  2.493  2.493  10.842 3.553  2.492  7.111  10.870 2.084  
0.834  11.096 10.815 2.311  14.409 10.773 11.201 10.729 11.448 10.833 11.220 10.781 11.497 10.726 11.735 10.462 10.771 2.479  6.629  6.894  10.860 2.788  10.750 2.826  10.739 2.298  5.214  10.731 12.148 10.846 3.560  2.497  2.497  11.159 2.445  10.821 5.539  10.863 6.231  10.814 3.906  7.993  2.498  2.498  10.841 3.560  2.497  7.115  10.870 2.093  
0.835  11.097 10.815 2.319  14.405 10.772 11.202 10.728 11.450 10.832 11.225 10.780 11.499 10.725 11.737 10.462 10.771 2.484  6.631  6.895  10.859 2.798  10.749 2.837  10.738 2.306  5.217  10.730 12.156 10.846 3.567  2.503  2.503  11.157 2.453  10.820 5.543  10.862 6.236  10.814 3.912  7.996  2.503  2.504  10.840 3.566  2.503  7.119  10.869 2.102  
0.836  11.098 10.814 2.327  14.402 10.771 11.204 10.728 11.452 10.831 11.229 10.779 11.500 10.724 11.739 10.462 10.770 2.489  6.633  6.897  10.859 2.809  10.748 2.848  10.737 2.314  5.221  10.729 12.163 10.845 3.573  2.508  2.508  11.156 2.462  10.819 5.546  10.862 6.241  10.813 3.918  7.999  2.508  2.509  10.840 3.573  2.508  7.123  10.868 2.111  
0.837  11.099 10.813 2.336  14.399 10.771 11.205 10.727 11.453 10.831 11.234 10.778 11.502 10.723 11.741 10.462 10.769 2.494  6.634  6.898  10.858 2.819  10.748 2.859  10.737 2.323  5.224  10.728 12.171 10.844 3.580  2.513  2.513  11.155 2.470  10.818 5.550  10.861 6.246  10.812 3.924  8.002  2.513  2.514  10.839 3.579  2.513  7.126  10.868 2.120  
0.838  11.100 10.812 2.344  14.395 10.770 11.207 10.726 11.455 10.830 11.238 10.777 11.504 10.723 11.743 10.462 10.768 2.499  6.636  6.900  10.857 2.829  10.747 2.870  10.736 2.331  5.228  10.728 12.178 10.843 3.587  2.518  2.518  11.153 2.479  10.818 5.554  10.860 6.251  10.811 3.930  8.005  2.518  2.519  10.838 3.586  2.518  7.130  10.867 2.129  
0.839  11.101 10.812 2.352  14.392 10.769 11.208 10.725 11.457 10.829 11.242 10.777 11.506 10.722 11.745 10.462 10.768 2.504  6.638  6.901  10.856 2.840  10.746 2.881  10.735 2.339  5.231  10.727 12.185 10.843 3.593  2.523  2.523  11.152 2.487  10.817 5.557  10.860 6.256  10.811 3.936  8.008  2.524  2.524  10.838 3.592  2.523  7.134  10.866 2.138  
0.840  11.102 10.811 2.361  14.389 10.768 11.210 10.725 11.458 10.829 11.247 10.776 11.508 10.721 11.747 10.462 10.767 2.509  6.640  6.903  10.856 2.850  10.745 2.892  10.734 2.348  5.234  10.726 12.193 10.842 3.600  2.528  2.528  11.151 2.496  10.816 5.561  10.859 6.261  10.810 3.941  8.012  2.529  2.529  10.837 3.599  2.528  7.137  10.866 2.147  
0.841  11.102 10.810 2.369  14.385 10.767 11.212 10.724 11.460 10.828 11.251 10.775 11.510 10.720 11.749 10.462 10.766 2.514  6.642  6.904  10.855 2.861  10.745 2.903  10.734 2.356  5.238  10.726 12.200 10.841 3.606  2.533  2.533  11.149 2.504  10.816 5.565  10.858 6.266  10.809 3.947  8.015  2.534  2.534  10.836 3.606  2.533  7.141  10.865 2.156  
0.842  11.103 10.809 2.378  14.382 10.767 11.213 10.723 11.462 10.827 11.256 10.774 11.512 10.720 11.751 10.462 10.765 2.519  6.643  6.906  10.854 2.871  10.744 2.914  10.733 2.364  5.241  10.725 12.207 10.840 3.613  2.538  2.538  11.148 2.512  10.815 5.568  10.858 6.271  10.809 3.953  8.018  2.539  2.539  10.836 3.612  2.538  7.145  10.864 2.164  
0.843  11.104 10.809 2.386  14.379 10.766 11.214 10.722 11.463 10.826 11.260 10.774 11.514 10.719 11.753 10.462 10.764 2.524  6.645  6.907  10.854 2.882  10.743 2.925  10.732 2.373  5.245  10.724 12.215 10.839 3.619  2.543  2.543  11.146 2.521  10.814 5.572  10.857 6.276  10.808 3.959  8.021  2.544  2.545  10.835 3.619  2.543  7.148  10.863 2.173  
0.844  11.105 10.808 2.394  14.375 10.765 11.216 10.721 11.465 10.826 11.264 10.773 11.515 10.718 11.755 10.462 10.764 2.529  6.647  6.909  10.853 2.892  10.742 2.936  10.731 2.381  5.248  10.723 12.222 10.839 3.626  2.549  2.549  11.145 2.529  10.813 5.576  10.856 6.281  10.807 3.965  8.024  2.549  2.550  10.834 3.625  2.549  7.152  10.863 2.182  
0.845  11.106 10.807 2.403  14.372 10.764 11.217 10.721 11.467 10.825 11.269 10.772 11.517 10.717 11.757 10.462 10.763 2.534  6.649  6.910  10.852 2.902  10.741 2.947  10.730 2.389  5.252  10.723 12.229 10.838 3.632  2.554  2.554  11.144 2.538  10.813 5.579  10.856 6.287  10.806 3.971  8.027  2.554  2.555  10.833 3.632  2.554  7.156  10.862 2.191  
0.846  11.106 10.806 2.411  14.369 10.764 11.219 10.720 11.468 10.824 11.273 10.771 11.519 10.716 11.759 10.462 10.762 2.539  6.651  6.912  10.851 2.913  10.741 2.958  10.730 2.398  5.255  10.722 12.236 10.837 3.639  2.559  2.559  11.142 2.546  10.812 5.583  10.855 6.292  10.806 3.976  8.030  2.559  2.560  10.833 3.638  2.559  7.159  10.861 2.200  
0.847  11.107 10.806 2.419  14.365 10.763 11.220 10.719 11.470 10.824 11.278 10.770 11.521 10.716 11.761 10.462 10.761 2.544  6.652  6.913  10.851 2.923  10.740 2.969  10.729 2.406  5.258  10.721 12.244 10.836 3.645  2.564  2.564  11.141 2.554  10.811 5.586  10.854 6.297  10.805 3.982  8.033  2.565  2.565  10.832 3.645  2.564  7.163  10.861 2.209  
0.848  11.108 10.805 2.427  14.362 10.762 11.222 10.718 11.472 10.823 11.282 10.770 11.523 10.715 11.763 10.462 10.760 2.549  6.654  6.915  10.850 2.933  10.739 2.980  10.728 2.414  5.262  10.720 12.251 10.836 3.652  2.569  2.569  11.139 2.563  10.810 5.590  10.853 6.302  10.804 3.988  8.036  2.570  2.570  10.831 3.651  2.569  7.167  10.860 2.218  
0.849  11.109 10.804 2.436  14.358 10.761 11.223 10.717 11.473 10.822 11.286 10.769 11.524 10.714 11.765 10.461 10.760 2.554  6.656  6.916  10.849 2.944  10.738 2.991  10.727 2.423  5.265  10.719 12.258 10.835 3.658  2.574  2.574  11.138 2.571  10.810 5.594  10.853 6.307  10.803 3.994  8.039  2.575  2.575  10.830 3.658  2.574  7.170  10.859 2.227  
0.850  11.109 10.803 2.444  14.355 10.760 11.225 10.717 11.475 10.821 11.291 10.768 11.526 10.713 11.766 10.461 10.759 2.558  6.658  6.918  10.848 2.954  10.738 3.002  10.726 2.431  5.269  10.719 12.265 10.834 3.665  2.579  2.579  11.137 2.579  10.809 5.597  10.852 6.312  10.803 4.000  8.042  2.580  2.580  10.830 3.664  2.579  7.174  10.858 2.235  
0.851  11.110 10.802 2.452  14.352 10.759 11.226 10.716 11.476 10.821 11.295 10.767 11.528 10.712 11.768 10.461 10.758 2.563  6.660  6.919  10.848 2.964  10.737 3.013  10.726 2.439  5.272  10.718 12.272 10.833 3.671  2.584  2.584  11.135 2.588  10.808 5.601  10.851 6.317  10.802 4.005  8.045  2.585  2.585  10.829 3.671  2.584  7.178  10.858 2.244  
0.852  11.111 10.802 2.461  14.348 10.759 11.228 10.715 11.478 10.820 11.299 10.766 11.529 10.712 11.770 10.461 10.757 2.568  6.661  6.920  10.847 2.975  10.736 3.023  10.725 2.447  5.276  10.717 12.279 10.832 3.678  2.589  2.589  11.134 2.596  10.807 5.605  10.850 6.322  10.801 4.011  8.048  2.590  2.591  10.828 3.677  2.589  7.181  10.857 2.253  
0.853  11.111 10.801 2.469  14.345 10.758 11.229 10.714 11.479 10.819 11.304 10.765 11.531 10.711 11.772 10.461 10.756 2.573  6.663  6.922  10.846 2.985  10.735 3.034  10.724 2.456  5.279  10.716 12.286 10.832 3.684  2.594  2.595  11.132 2.604  10.807 5.608  10.850 6.327  10.800 4.017  8.052  2.595  2.596  10.827 3.684  2.594  7.185  10.856 2.262  
0.854  11.112 10.800 2.477  14.341 10.757 11.230 10.713 11.481 10.818 11.308 10.765 11.533 10.710 11.774 10.461 10.756 2.578  6.665  6.923  10.845 2.995  10.734 3.045  10.723 2.464  5.282  10.716 12.294 10.831 3.691  2.600  2.600  11.131 2.613  10.806 5.612  10.849 6.332  10.800 4.023  8.055  2.600  2.601  10.827 3.690  2.600  7.188  10.855 2.271  
0.855  11.113 10.799 2.486  14.338 10.756 11.232 10.713 11.483 10.817 11.312 10.764 11.534 10.709 11.776 10.461 10.755 2.583  6.667  6.925  10.845 3.006  10.733 3.056  10.722 2.472  5.286  10.715 12.301 10.830 3.697  2.605  2.605  11.129 2.621  10.805 5.615  10.848 6.337  10.799 4.028  8.058  2.605  2.606  10.826 3.697  2.605  7.192  10.855 2.280  
0.856  11.113 10.798 2.494  14.334 10.755 11.233 10.712 11.484 10.817 11.317 10.763 11.536 10.708 11.777 10.461 10.754 2.588  6.668  6.926  10.844 3.016  10.733 3.067  10.721 2.480  5.289  10.714 12.308 10.829 3.704  2.610  2.610  11.128 2.629  10.804 5.619  10.847 6.341  10.798 4.034  8.061  2.610  2.611  10.825 3.703  2.610  7.196  10.854 2.288  
0.857  11.114 10.798 2.502  14.331 10.755 11.234 10.711 11.486 10.816 11.321 10.762 11.538 10.708 11.779 10.461 10.753 2.593  6.670  6.928  10.843 3.026  10.732 3.078  10.721 2.489  5.292  10.713 12.315 10.828 3.710  2.615  2.615  11.127 2.638  10.804 5.623  10.847 6.346  10.797 4.040  8.064  2.616  2.616  10.824 3.710  2.615  7.199  10.853 2.297  
0.858  11.115 10.797 2.510  14.328 10.754 11.236 10.710 11.487 10.815 11.325 10.761 11.539 10.707 11.781 10.461 10.752 2.598  6.672  6.929  10.842 3.036  10.731 3.088  10.720 2.497  5.296  10.712 12.322 10.827 3.717  2.620  2.620  11.125 2.646  10.803 5.626  10.846 6.351  10.796 4.046  8.067  2.621  2.621  10.824 3.716  2.620  7.203  10.852 2.306  
0.859  11.115 10.796 2.519  14.324 10.753 11.237 10.709 11.489 10.814 11.330 10.760 11.541 10.706 11.783 10.460 10.752 2.603  6.674  6.931  10.841 3.046  10.730 3.099  10.719 2.505  5.299  10.712 12.329 10.827 3.723  2.625  2.625  11.124 2.654  10.802 5.630  10.845 6.356  10.796 4.051  8.070  2.626  2.626  10.823 3.722  2.625  7.207  10.851 2.315  
0.860  11.116 10.795 2.527  14.321 10.752 11.238 10.708 11.490 10.814 11.334 10.760 11.543 10.705 11.784 10.460 10.751 2.608  6.675  6.932  10.841 3.057  10.729 3.110  10.718 2.513  5.303  10.711 12.336 10.826 3.730  2.630  2.630  11.122 2.663  10.801 5.633  10.844 6.361  10.795 4.057  8.073  2.631  2.631  10.822 3.729  2.630  7.210  10.851 2.324  
0.861  11.117 10.794 2.535  14.317 10.751 11.240 10.708 11.492 10.813 11.338 10.759 11.544 10.704 11.786 10.460 10.750 2.613  6.677  6.934  10.840 3.067  10.729 3.121  10.717 2.522  5.306  10.710 12.343 10.825 3.736  2.635  2.635  11.121 2.671  10.800 5.637  10.844 6.366  10.794 4.063  8.076  2.636  2.636  10.821 3.735  2.635  7.214  10.850 2.332  
0.862  11.117 10.793 2.543  14.314 10.750 11.241 10.707 11.493 10.812 11.343 10.758 11.546 10.703 11.788 10.460 10.749 2.618  6.679  6.935  10.839 3.077  10.728 3.131  10.716 2.530  5.309  10.709 12.350 10.824 3.743  2.640  2.640  11.119 2.679  10.800 5.641  10.843 6.371  10.793 4.069  8.079  2.641  2.642  10.821 3.742  2.640  7.217  10.849 2.341  
0.863  11.118 10.793 2.552  14.310 10.749 11.242 10.706 11.495 10.811 11.347 10.757 11.547 10.702 11.790 10.460 10.748 2.622  6.681  6.937  10.838 3.087  10.727 3.142  10.716 2.538  5.313  10.708 12.357 10.823 3.749  2.645  2.645  11.118 2.688  10.799 5.644  10.842 6.376  10.792 4.074  8.082  2.646  2.647  10.820 3.748  2.645  7.221  10.848 2.350  
0.864  11.118 10.792 2.560  14.307 10.749 11.244 10.705 11.496 10.810 11.351 10.756 11.549 10.702 11.791 10.460 10.747 2.627  6.682  6.938  10.837 3.097  10.726 3.153  10.715 2.546  5.316  10.707 12.364 10.822 3.755  2.650  2.651  11.116 2.696  10.798 5.648  10.841 6.381  10.792 4.080  8.085  2.651  2.652  10.819 3.755  2.650  7.224  10.847 2.359  
0.865  11.119 10.791 2.568  14.303 10.748 11.245 10.704 11.498 10.810 11.355 10.755 11.550 10.701 11.793 10.460 10.746 2.632  6.684  6.939  10.837 3.108  10.725 3.164  10.714 2.555  5.320  10.707 12.370 10.822 3.762  2.656  2.656  11.115 2.704  10.797 5.651  10.841 6.386  10.791 4.086  8.088  2.656  2.657  10.818 3.761  2.656  7.228  10.847 2.368  
0.866  11.119 10.790 2.576  14.300 10.747 11.246 10.703 11.499 10.809 11.360 10.754 11.552 10.700 11.795 10.460 10.746 2.637  6.686  6.941  10.836 3.118  10.724 3.174  10.713 2.563  5.323  10.706 12.377 10.821 3.768  2.661  2.661  11.113 2.712  10.796 5.655  10.840 6.391  10.790 4.091  8.091  2.661  2.662  10.817 3.767  2.661  7.232  10.846 2.376  
0.867  11.120 10.789 2.584  14.296 10.746 11.248 10.702 11.501 10.808 11.364 10.754 11.553 10.699 11.796 10.459 10.745 2.642  6.688  6.942  10.835 3.128  10.723 3.185  10.712 2.571  5.326  10.705 12.384 10.820 3.775  2.666  2.666  11.112 2.721  10.795 5.659  10.839 6.396  10.789 4.097  8.094  2.666  2.667  10.817 3.774  2.666  7.235  10.845 2.385  
0.868  11.121 10.788 2.593  14.293 10.745 11.249 10.702 11.502 10.807 11.368 10.753 11.555 10.698 11.798 10.459 10.744 2.647  6.689  6.944  10.834 3.138  10.723 3.196  10.711 2.579  5.330  10.704 12.391 10.819 3.781  2.671  2.671  11.110 2.729  10.795 5.662  10.838 6.401  10.788 4.103  8.097  2.672  2.672  10.816 3.780  2.671  7.239  10.844 2.394  
0.869  11.121 10.788 2.601  14.289 10.744 11.250 10.701 11.503 10.806 11.373 10.752 11.556 10.697 11.800 10.459 10.743 2.652  6.691  6.945  10.833 3.148  10.722 3.206  10.710 2.587  5.333  10.703 12.398 10.818 3.787  2.676  2.676  11.109 2.737  10.794 5.666  10.837 6.405  10.787 4.109  8.099  2.677  2.677  10.815 3.787  2.676  7.242  10.843 2.403  
0.870  11.122 10.787 2.609  14.286 10.743 11.251 10.700 11.505 10.805 11.377 10.751 11.558 10.696 11.801 10.459 10.742 2.657  6.693  6.947  10.832 3.158  10.721 3.217  10.709 2.595  5.336  10.702 12.405 10.817 3.794  2.681  2.681  11.107 2.745  10.793 5.669  10.837 6.410  10.787 4.114  8.102  2.682  2.682  10.814 3.793  2.681  7.246  10.843 2.411  
0.871  11.122 10.786 2.617  14.282 10.742 11.253 10.699 11.506 10.805 11.381 10.750 11.559 10.696 11.803 10.459 10.741 2.662  6.695  6.948  10.832 3.168  10.720 3.228  10.709 2.604  5.340  10.702 12.412 10.816 3.800  2.686  2.686  11.106 2.754  10.792 5.673  10.836 6.415  10.786 4.120  8.105  2.687  2.687  10.813 3.799  2.686  7.249  10.842 2.420  
0.872  11.123 10.785 2.625  14.278 10.742 11.254 10.698 11.508 10.804 11.385 10.749 11.560 10.695 11.804 10.459 10.740 2.667  6.696  6.949  10.831 3.178  10.719 3.238  10.708 2.612  5.343  10.701 12.418 10.815 3.807  2.691  2.691  11.104 2.762  10.791 5.677  10.835 6.420  10.785 4.126  8.108  2.692  2.692  10.812 3.806  2.691  7.253  10.841 2.429  
0.873  11.123 10.784 2.634  14.275 10.741 11.255 10.697 11.509 10.803 11.389 10.748 11.562 10.694 11.806 10.458 10.740 2.671  6.698  6.951  10.830 3.188  10.718 3.249  10.707 2.620  5.346  10.700 12.425 10.815 3.813  2.696  2.696  11.103 2.770  10.790 5.680  10.834 6.425  10.784 4.131  8.111  2.697  2.697  10.812 3.812  2.696  7.256  10.840 2.437  
0.874  11.124 10.783 2.642  14.271 10.740 11.256 10.696 11.511 10.802 11.394 10.747 11.563 10.693 11.807 10.458 10.739 2.676  6.700  6.952  10.829 3.198  10.717 3.260  10.706 2.628  5.350  10.699 12.432 10.814 3.819  2.701  2.701  11.101 2.778  10.790 5.684  10.833 6.430  10.783 4.137  8.114  2.702  2.703  10.811 3.818  2.701  7.260  10.839 2.446  
0.875  11.124 10.782 2.650  14.268 10.739 11.257 10.695 11.512 10.801 11.398 10.746 11.565 10.692 11.809 10.458 10.738 2.681  6.702  6.954  10.828 3.208  10.716 3.270  10.705 2.636  5.353  10.698 12.439 10.813 3.826  2.706  2.706  11.100 2.787  10.789 5.687  10.832 6.435  10.782 4.143  8.117  2.707  2.708  10.810 3.825  2.706  7.263  10.838 2.455  
0.876  11.124 10.781 2.658  14.264 10.738 11.259 10.695 11.513 10.800 11.402 10.746 11.566 10.691 11.810 10.458 10.737 2.686  6.703  6.955  10.827 3.218  10.716 3.281  10.704 2.644  5.357  10.697 12.445 10.812 3.832  2.711  2.711  11.098 2.795  10.788 5.691  10.832 6.439  10.781 4.148  8.120  2.712  2.713  10.809 3.831  2.711  7.267  10.837 2.464  
0.877  11.125 10.781 2.666  14.261 10.737 11.260 10.694 11.515 10.800 11.406 10.745 11.567 10.690 11.812 10.458 10.736 2.691  6.705  6.957  10.826 3.228  10.715 3.291  10.703 2.653  5.360  10.696 12.452 10.811 3.838  2.716  2.716  11.097 2.803  10.787 5.694  10.831 6.444  10.781 4.154  8.123  2.717  2.718  10.808 3.838  2.716  7.270  10.837 2.472  
0.878  11.125 10.780 2.674  14.257 10.736 11.261 10.693 11.516 10.799 11.411 10.744 11.569 10.689 11.813 10.458 10.735 2.696  6.707  6.958  10.826 3.238  10.714 3.302  10.702 2.661  5.363  10.696 12.459 10.810 3.845  2.721  2.722  11.095 2.811  10.786 5.698  10.830 6.449  10.780 4.159  8.126  2.722  2.723  10.807 3.844  2.721  7.274  10.836 2.481  
0.879  11.126 10.779 2.683  14.253 10.735 11.262 10.692 11.517 10.798 11.415 10.743 11.570 10.688 11.815 10.457 10.734 2.701  6.708  6.959  10.825 3.248  10.713 3.312  10.701 2.669  5.367  10.695 12.465 10.809 3.851  2.727  2.727  11.094 2.819  10.785 5.702  10.829 6.454  10.779 4.165  8.129  2.727  2.728  10.807 3.850  2.727  7.277  10.835 2.490  
0.880  11.126 10.778 2.691  14.250 10.734 11.263 10.691 11.519 10.797 11.419 10.742 11.571 10.688 11.816 10.457 10.733 2.706  6.710  6.961  10.824 3.258  10.712 3.323  10.700 2.677  5.370  10.694 12.472 10.808 3.858  2.732  2.732  11.092 2.827  10.784 5.705  10.828 6.459  10.778 4.171  8.132  2.732  2.733  10.806 3.857  2.732  7.281  10.834 2.498  
0.881  11.126 10.777 2.699  14.246 10.733 11.264 10.690 11.520 10.796 11.423 10.741 11.573 10.687 11.818 10.457 10.732 2.711  6.712  6.962  10.823 3.268  10.711 3.334  10.699 2.685  5.373  10.693 12.479 10.807 3.864  2.737  2.737  11.091 2.836  10.784 5.709  10.827 6.464  10.777 4.176  8.135  2.737  2.738  10.805 3.863  2.737  7.284  10.833 2.507  
0.882  11.127 10.776 2.707  14.243 10.732 11.266 10.689 11.521 10.795 11.427 10.740 11.574 10.686 11.819 10.457 10.731 2.715  6.714  6.964  10.822 3.278  10.710 3.344  10.699 2.693  5.377  10.692 12.485 10.806 3.870  2.742  2.742  11.089 2.844  10.783 5.712  10.826 6.468  10.776 4.182  8.137  2.742  2.743  10.804 3.869  2.742  7.288  10.832 2.516  
0.883  11.127 10.775 2.715  14.239 10.731 11.267 10.688 11.523 10.794 11.432 10.739 11.575 10.685 11.821 10.457 10.731 2.720  6.715  6.965  10.821 3.288  10.709 3.355  10.698 2.701  5.380  10.691 12.492 10.805 3.876  2.747  2.747  11.088 2.852  10.782 5.716  10.826 6.473  10.775 4.188  8.140  2.748  2.748  10.803 3.876  2.747  7.291  10.831 2.524  
0.884  11.128 10.774 2.723  14.235 10.731 11.268 10.687 11.524 10.793 11.436 10.738 11.576 10.684 11.822 10.456 10.730 2.725  6.717  6.966  10.820 3.298  10.708 3.365  10.697 2.709  5.383  10.690 12.499 10.805 3.883  2.752  2.752  11.086 2.860  10.781 5.719  10.825 6.478  10.774 4.193  8.143  2.753  2.753  10.802 3.882  2.752  7.295  10.830 2.533  
0.885  11.128 10.773 2.731  14.232 10.730 11.269 10.686 11.525 10.793 11.440 10.737 11.578 10.683 11.824 10.456 10.729 2.730  6.719  6.968  10.819 3.308  10.707 3.376  10.696 2.717  5.387  10.689 12.505 10.804 3.889  2.757  2.757  11.085 2.868  10.780 5.723  10.824 6.483  10.773 4.199  8.146  2.758  2.758  10.801 3.888  2.757  7.298  10.830 2.541  
0.886  11.128 10.772 2.739  14.228 10.729 11.270 10.685 11.527 10.792 11.444 10.736 11.579 10.682 11.825 10.456 10.728 2.735  6.720  6.969  10.818 3.318  10.707 3.386  10.695 2.726  5.390  10.688 12.512 10.803 3.895  2.762  2.762  11.083 2.876  10.779 5.726  10.823 6.487  10.773 4.204  8.149  2.763  2.763  10.800 3.894  2.762  7.302  10.829 2.550  
0.887  11.129 10.771 2.747  14.224 10.728 11.271 10.684 11.528 10.791 11.448 10.735 11.580 10.681 11.826 10.456 10.727 2.740  6.722  6.971  10.818 3.328  10.706 3.397  10.694 2.734  5.393  10.688 12.518 10.802 3.902  2.767  2.767  11.082 2.885  10.778 5.730  10.822 6.492  10.772 4.210  8.152  2.768  2.768  10.800 3.901  2.767  7.305  10.828 2.559  
0.888  11.129 10.770 2.755  14.221 10.727 11.272 10.684 11.529 10.790 11.452 10.734 11.581 10.680 11.828 10.455 10.726 2.745  6.724  6.972  10.817 3.338  10.705 3.407  10.693 2.742  5.396  10.687 12.525 10.801 3.908  2.772  2.772  11.080 2.893  10.777 5.733  10.821 6.497  10.771 4.216  8.155  2.773  2.773  10.799 3.907  2.772  7.309  10.827 2.567  
0.889  11.129 10.770 2.764  14.217 10.726 11.273 10.683 11.530 10.789 11.457 10.733 11.582 10.679 11.829 10.455 10.725 2.750  6.725  6.973  10.816 3.347  10.704 3.417  10.692 2.750  5.400  10.686 12.531 10.800 3.914  2.777  2.777  11.078 2.901  10.776 5.737  10.820 6.502  10.770 4.221  8.157  2.778  2.778  10.798 3.913  2.777  7.312  10.826 2.576  
0.890  11.129 10.769 2.772  14.213 10.725 11.274 10.682 11.532 10.788 11.461 10.732 11.584 10.678 11.830 10.455 10.724 2.754  6.727  6.975  10.815 3.357  10.703 3.428  10.691 2.758  5.403  10.685 12.538 10.799 3.921  2.782  2.782  11.077 2.909  10.775 5.741  10.819 6.506  10.769 4.227  8.160  2.783  2.783  10.797 3.920  2.782  7.316  10.825 2.585  
0.891  11.130 10.768 2.780  14.210 10.724 11.275 10.681 11.533 10.787 11.465 10.732 11.585 10.677 11.832 10.455 10.723 2.759  6.729  6.976  10.814 3.367  10.702 3.438  10.690 2.766  5.406  10.684 12.544 10.798 3.927  2.787  2.787  11.075 2.917  10.775 5.744  10.819 6.511  10.768 4.232  8.163  2.788  2.788  10.796 3.926  2.787  7.319  10.824 2.593  
0.892  11.130 10.767 2.788  14.206 10.723 11.276 10.680 11.534 10.786 11.469 10.731 11.586 10.676 11.833 10.454 10.722 2.764  6.730  6.977  10.813 3.377  10.701 3.449  10.689 2.774  5.410  10.683 12.551 10.797 3.933  2.792  2.792  11.074 2.925  10.774 5.748  10.818 6.516  10.767 4.238  8.166  2.793  2.794  10.795 3.932  2.792  7.322  10.823 2.602  
0.893  11.130 10.766 2.796  14.202 10.722 11.277 10.679 11.535 10.785 11.473 10.730 11.587 10.676 11.834 10.454 10.721 2.769  6.732  6.979  10.812 3.387  10.700 3.459  10.688 2.782  5.413  10.682 12.557 10.796 3.939  2.797  2.797  11.072 2.933  10.773 5.751  10.817 6.521  10.766 4.243  8.169  2.798  2.799  10.794 3.938  2.797  7.326  10.822 2.610  
0.894  11.130 10.765 2.804  14.199 10.721 11.279 10.678 11.537 10.784 11.477 10.729 11.588 10.675 11.836 10.454 10.720 2.774  6.734  6.980  10.811 3.396  10.699 3.469  10.687 2.790  5.416  10.681 12.563 10.795 3.946  2.802  2.802  11.071 2.941  10.772 5.755  10.816 6.525  10.765 4.249  8.172  2.803  2.804  10.793 3.945  2.802  7.329  10.821 2.619  
0.895  11.131 10.764 2.812  14.195 10.720 11.280 10.677 11.538 10.783 11.481 10.728 11.589 10.674 11.837 10.454 10.719 2.779  6.735  6.982  10.810 3.406  10.698 3.480  10.686 2.798  5.420  10.680 12.570 10.794 3.952  2.807  2.807  11.069 2.949  10.771 5.758  10.815 6.530  10.764 4.255  8.174  2.808  2.809  10.792 3.951  2.807  7.333  10.820 2.627  
0.896  11.131 10.763 2.820  14.191 10.719 11.281 10.676 11.539 10.782 11.485 10.727 11.590 10.673 11.838 10.453 10.718 2.784  6.737  6.983  10.809 3.416  10.697 3.490  10.685 2.806  5.423  10.679 12.576 10.793 3.958  2.812  2.812  11.068 2.958  10.770 5.762  10.814 6.535  10.763 4.260  8.177  2.813  2.814  10.791 3.957  2.812  7.336  10.819 2.636  
0.897  11.131 10.762 2.828  14.187 10.718 11.282 10.675 11.540 10.782 11.489 10.726 11.591 10.672 11.839 10.453 10.717 2.788  6.739  6.984  10.808 3.426  10.696 3.501  10.684 2.814  5.426  10.678 12.582 10.792 3.964  2.817  2.817  11.066 2.966  10.769 5.765  10.813 6.539  10.762 4.266  8.180  2.818  2.819  10.790 3.963  2.817  7.339  10.818 2.645  
0.898  11.131 10.761 2.836  14.184 10.717 11.282 10.674 11.541 10.781 11.494 10.725 11.592 10.671 11.841 10.453 10.716 2.793  6.740  6.986  10.807 3.435  10.695 3.511  10.683 2.822  5.429  10.677 12.589 10.791 3.971  2.822  2.822  11.064 2.974  10.768 5.769  10.812 6.544  10.761 4.271  8.183  2.823  2.824  10.789 3.970  2.822  7.343  10.817 2.653  
0.899  11.131 10.760 2.844  14.180 10.716 11.283 10.673 11.542 10.780 11.498 10.724 11.593 10.670 11.842 10.453 10.715 2.798  6.742  6.987  10.806 3.445  10.694 3.521  10.682 2.830  5.433  10.676 12.595 10.790 3.977  2.827  2.827  11.063 2.982  10.767 5.772  10.811 6.549  10.760 4.277  8.186  2.828  2.829  10.789 3.976  2.827  7.346  10.817 2.662  
0.900  11.132 10.759 2.852  14.176 10.715 11.284 10.672 11.544 10.779 11.502 10.723 11.594 10.669 11.843 10.452 10.714 2.803  6.744  6.988  10.805 3.455  10.693 3.531  10.681 2.838  5.436  10.675 12.601 10.789 3.983  2.832  2.832  11.061 2.990  10.766 5.776  10.810 6.554  10.759 4.282  8.188  2.833  2.834  10.788 3.982  2.832  7.350  10.816 2.670  
0.901  11.132 10.758 2.860  14.172 10.714 11.285 10.671 11.545 10.778 11.506 10.722 11.595 10.668 11.844 10.452 10.713 2.808  6.745  6.990  10.804 3.465  10.692 3.542  10.680 2.846  5.439  10.674 12.608 10.788 3.989  2.837  2.837  11.060 2.998  10.765 5.779  10.809 6.558  10.758 4.288  8.191  2.838  2.839  10.787 3.988  2.837  7.353  10.815 2.679  
0.902  11.132 10.757 2.868  14.169 10.713 11.286 10.670 11.546 10.777 11.510 10.721 11.596 10.667 11.845 10.452 10.712 2.813  6.747  6.991  10.803 3.474  10.691 3.552  10.679 2.854  5.443  10.674 12.614 10.787 3.996  2.842  2.842  11.058 3.006  10.764 5.783  10.808 6.563  10.758 4.293  8.194  2.843  2.844  10.786 3.994  2.842  7.356  10.814 2.687  
0.903  11.132 10.756 2.876  14.165 10.712 11.287 10.669 11.547 10.776 11.514 10.720 11.597 10.666 11.846 10.451 10.711 2.817  6.749  6.992  10.802 3.484  10.690 3.562  10.678 2.862  5.446  10.673 12.620 10.786 4.002  2.847  2.847  11.056 3.014  10.763 5.786  10.807 6.567  10.757 4.299  8.197  2.848  2.849  10.785 4.001  2.847  7.360  10.813 2.696  
0.904  11.132 10.755 2.884  14.161 10.711 11.288 10.668 11.548 10.775 11.518 10.719 11.598 10.665 11.848 10.451 10.710 2.822  6.750  6.994  10.801 3.494  10.689 3.573  10.677 2.870  5.449  10.672 12.626 10.785 4.008  2.852  2.852  11.055 3.022  10.762 5.790  10.806 6.572  10.756 4.304  8.199  2.853  2.854  10.784 4.007  2.852  7.363  10.812 2.704  
0.905  11.132 10.754 2.892  14.157 10.710 11.289 10.667 11.549 10.774 11.522 10.718 11.599 10.664 11.849 10.451 10.709 2.827  6.752  6.995  10.800 3.503  10.688 3.583  10.676 2.878  5.452  10.671 12.633 10.784 4.014  2.857  2.857  11.053 3.030  10.761 5.793  10.805 6.577  10.755 4.310  8.202  2.858  2.859  10.783 4.013  2.857  7.366  10.811 2.713  
0.906  11.132 10.753 2.900  14.154 10.709 11.290 10.666 11.550 10.773 11.526 10.717 11.600 10.663 11.850 10.451 10.708 2.832  6.754  6.996  10.799 3.513  10.687 3.593  10.675 2.886  5.456  10.670 12.639 10.783 4.020  2.862  2.862  11.052 3.038  10.760 5.797  10.805 6.581  10.754 4.315  8.205  2.863  2.864  10.782 4.019  2.862  7.370  10.810 2.721  
0.907  11.133 10.752 2.908  14.150 10.708 11.291 10.665 11.552 10.772 11.530 10.716 11.601 10.662 11.851 10.450 10.707 2.837  6.755  6.998  10.798 3.522  10.686 3.603  10.674 2.894  5.459  10.669 12.645 10.782 4.026  2.867  2.867  11.050 3.046  10.759 5.800  10.804 6.586  10.753 4.321  8.208  2.868  2.869  10.781 4.025  2.867  7.373  10.809 2.730  
0.908  11.133 10.751 2.916  14.146 10.707 11.292 10.664 11.553 10.771 11.534 10.715 11.602 10.661 11.852 10.450 10.706 2.842  6.757  6.999  10.797 3.532  10.685 3.613  10.673 2.902  5.462  10.668 12.651 10.781 4.033  2.872  2.872  11.048 3.054  10.758 5.804  10.803 6.591  10.752 4.326  8.210  2.873  2.874  10.780 4.031  2.872  7.376  10.808 2.738  
0.909  11.133 10.750 2.924  14.142 10.706 11.293 10.663 11.554 10.770 11.538 10.714 11.603 10.660 11.853 10.450 10.705 2.846  6.758  7.000  10.796 3.542  10.684 3.624  10.672 2.910  5.465  10.667 12.657 10.780 4.039  2.877  2.877  11.047 3.062  10.757 5.807  10.802 6.595  10.751 4.332  8.213  2.878  2.879  10.779 4.038  2.877  7.380  10.807 2.747  
0.910  11.133 10.749 2.932  14.138 10.705 11.294 10.662 11.555 10.769 11.542 10.713 11.604 10.659 11.854 10.449 10.704 2.851  6.760  7.002  10.795 3.551  10.683 3.634  10.671 2.918  5.469  10.666 12.663 10.779 4.045  2.882  2.882  11.045 3.070  10.756 5.811  10.801 6.600  10.750 4.337  8.216  2.883  2.884  10.778 4.044  2.882  7.383  10.806 2.755  
0.911  11.133 10.748 2.940  14.134 10.704 11.294 10.661 11.556 10.768 11.546 10.712 11.605 10.658 11.855 10.449 10.703 2.856  6.762  7.003  10.794 3.561  10.682 3.644  10.670 2.926  5.472  10.665 12.669 10.778 4.051  2.887  2.887  11.043 3.078  10.755 5.814  10.800 6.604  10.749 4.342  8.219  2.888  2.889  10.777 4.050  2.887  7.386  10.805 2.764  
0.912  11.133 10.747 2.948  14.131 10.703 11.295 10.660 11.557 10.767 11.550 10.711 11.605 10.657 11.856 10.449 10.702 2.861  6.763  7.004  10.793 3.570  10.681 3.654  10.669 2.934  5.475  10.664 12.676 10.777 4.057  2.892  2.892  11.042 3.086  10.754 5.818  10.799 6.609  10.748 4.348  8.221  2.893  2.894  10.776 4.056  2.892  7.390  10.804 2.772  
0.913  11.133 10.746 2.956  14.127 10.702 11.296 10.659 11.558 10.766 11.554 10.710 11.606 10.656 11.857 10.448 10.701 2.866  6.765  7.006  10.792 3.580  10.680 3.664  10.668 2.941  5.478  10.663 12.682 10.776 4.063  2.897  2.897  11.040 3.094  10.753 5.821  10.798 6.614  10.747 4.353  8.224  2.898  2.899  10.775 4.062  2.897  7.393  10.803 2.780  
0.914  11.133 10.745 2.963  14.123 10.701 11.297 10.658 11.559 10.765 11.558 10.708 11.607 10.655 11.858 10.448 10.700 2.870  6.767  7.007  10.791 3.589  10.679 3.674  10.667 2.949  5.482  10.662 12.688 10.775 4.070  2.902  2.902  11.038 3.102  10.752 5.825  10.797 6.618  10.746 4.359  8.227  2.903  2.904  10.774 4.068  2.902  7.396  10.802 2.789  
0.915  11.133 10.744 2.971  14.119 10.700 11.298 10.657 11.560 10.764 11.562 10.707 11.608 10.654 11.859 10.448 10.699 2.875  6.768  7.008  10.790 3.599  10.678 3.684  10.666 2.957  5.485  10.661 12.694 10.774 4.076  2.907  2.907  11.037 3.110  10.751 5.828  10.796 6.623  10.745 4.364  8.229  2.908  2.909  10.773 4.074  2.907  7.400  10.801 2.797  
0.916  11.133 10.743 2.979  14.115 10.699 11.299 10.656 11.561 10.763 11.566 10.706 11.609 10.653 11.860 10.447 10.698 2.880  6.770  7.010  10.789 3.608  10.677 3.695  10.665 2.965  5.488  10.660 12.700 10.773 4.082  2.912  2.912  11.035 3.118  10.750 5.832  10.795 6.627  10.744 4.370  8.232  2.913  2.914  10.772 4.081  2.912  7.403  10.800 2.806  
0.917  11.133 10.742 2.987  14.111 10.698 11.299 10.655 11.562 10.762 11.570 10.705 11.609 10.652 11.861 10.447 10.697 2.885  6.771  7.011  10.788 3.618  10.676 3.705  10.664 2.973  5.491  10.659 12.706 10.772 4.088  2.917  2.917  11.034 3.125  10.749 5.835  10.794 6.632  10.743 4.375  8.235  2.918  2.919  10.771 4.087  2.917  7.406  10.799 2.814  
0.918  11.133 10.741 2.995  14.107 10.697 11.300 10.654 11.563 10.761 11.574 10.704 11.610 10.651 11.862 10.447 10.696 2.890  6.773  7.012  10.787 3.627  10.675 3.715  10.663 2.981  5.495  10.658 12.712 10.771 4.094  2.922  2.922  11.032 3.133  10.748 5.838  10.793 6.636  10.741 4.380  8.237  2.923  2.924  10.770 4.093  2.922  7.410  10.798 2.822  
0.919  11.133 10.740 3.003  14.104 10.696 11.301 10.653 11.564 10.760 11.578 10.703 11.611 10.650 11.863 10.446 10.695 2.894  6.775  7.013  10.786 3.637  10.674 3.725  10.662 2.989  5.498  10.657 12.718 10.769 4.100  2.927  2.927  11.030 3.141  10.747 5.842  10.792 6.641  10.740 4.386  8.240  2.928  2.929  10.769 4.099  2.927  7.413  10.796 2.831  
0.920  11.133 10.739 3.011  14.100 10.695 11.302 10.652 11.565 10.759 11.582 10.702 11.612 10.649 11.864 10.446 10.694 2.899  6.776  7.015  10.785 3.646  10.673 3.735  10.661 2.997  5.501  10.656 12.723 10.768 4.106  2.932  2.932  11.029 3.149  10.746 5.845  10.791 6.645  10.739 4.391  8.243  2.933  2.934  10.768 4.105  2.932  7.416  10.795 2.839  
0.921  11.133 10.738 3.019  14.096 10.694 11.302 10.651 11.566 10.758 11.586 10.701 11.612 10.648 11.865 10.445 10.693 2.904  6.778  7.016  10.784 3.655  10.672 3.745  10.660 3.004  5.504  10.655 12.729 10.767 4.112  2.937  2.937  11.027 3.157  10.745 5.849  10.790 6.650  10.738 4.397  8.245  2.938  2.939  10.767 4.111  2.937  7.419  10.794 2.848  
0.922  11.133 10.737 3.026  14.092 10.693 11.303 10.650 11.567 10.757 11.590 10.700 11.613 10.647 11.866 10.445 10.692 2.909  6.779  7.017  10.783 3.665  10.671 3.755  10.659 3.012  5.507  10.654 12.735 10.766 4.118  2.942  2.942  11.025 3.165  10.744 5.852  10.789 6.655  10.737 4.402  8.248  2.943  2.944  10.766 4.117  2.942  7.423  10.793 2.856  
0.923  11.133 10.736 3.034  14.088 10.692 11.304 10.649 11.568 10.756 11.594 10.699 11.614 10.646 11.867 10.445 10.691 2.914  6.781  7.019  10.782 3.674  10.670 3.765  10.658 3.020  5.511  10.653 12.741 10.765 4.124  2.947  2.947  11.024 3.173  10.743 5.856  10.788 6.659  10.736 4.407  8.251  2.948  2.949  10.765 4.123  2.947  7.426  10.792 2.864  
0.924  11.132 10.734 3.042  14.084 10.690 11.305 10.648 11.569 10.755 11.598 10.698 11.614 10.645 11.867 10.444 10.690 2.918  6.783  7.020  10.781 3.684  10.669 3.775  10.657 3.028  5.514  10.652 12.747 10.764 4.130  2.952  2.952  11.022 3.181  10.742 5.859  10.786 6.664  10.735 4.413  8.253  2.953  2.954  10.764 4.129  2.952  7.429  10.791 2.873  
0.925  11.132 10.733 3.050  14.080 10.689 11.305 10.647 11.570 10.754 11.602 10.697 11.615 10.643 11.868 10.444 10.689 2.923  6.784  7.021  10.780 3.693  10.668 3.785  10.656 3.036  5.517  10.651 12.753 10.763 4.137  2.957  2.957  11.020 3.189  10.741 5.863  10.785 6.668  10.734 4.418  8.256  2.958  2.959  10.763 4.135  2.957  7.432  10.790 2.881  
0.926  11.132 10.732 3.058  14.076 10.688 11.306 10.646 11.571 10.753 11.606 10.696 11.616 10.642 11.869 10.444 10.688 2.928  6.786  7.022  10.779 3.702  10.667 3.795  10.655 3.044  5.520  10.650 12.759 10.762 4.143  2.962  2.962  11.019 3.196  10.740 5.866  10.784 6.673  10.733 4.423  8.259  2.963  2.964  10.762 4.141  2.962  7.436  10.789 2.889  
0.927  11.132 10.731 3.066  14.072 10.687 11.307 10.645 11.572 10.752 11.610 10.695 11.616 10.641 11.870 10.443 10.687 2.933  6.787  7.024  10.778 3.712  10.666 3.805  10.654 3.051  5.523  10.649 12.764 10.761 4.149  2.967  2.967  11.017 3.204  10.739 5.870  10.783 6.677  10.732 4.429  8.261  2.968  2.969  10.760 4.147  2.967  7.439  10.788 2.898  
0.928  11.132 10.730 3.073  14.068 10.686 11.307 10.644 11.572 10.750 11.613 10.694 11.617 10.640 11.871 10.443 10.686 2.937  6.789  7.025  10.777 3.721  10.665 3.815  10.653 3.059  5.527  10.648 12.770 10.760 4.155  2.972  2.972  11.015 3.212  10.738 5.873  10.782 6.681  10.731 4.434  8.264  2.973  2.974  10.759 4.153  2.972  7.442  10.787 2.906  
0.929  11.132 10.729 3.081  14.064 10.685 11.308 10.642 11.573 10.749 11.617 10.692 11.618 10.639 11.872 10.442 10.685 2.942  6.790  7.026  10.775 3.730  10.664 3.825  10.651 3.067  5.530  10.646 12.776 10.759 4.161  2.977  2.977  11.013 3.220  10.737 5.876  10.781 6.686  10.730 4.439  8.266  2.978  2.978  10.758 4.159  2.977  7.445  10.786 2.914  
0.930  11.132 10.728 3.089  14.060 10.684 11.309 10.641 11.574 10.748 11.621 10.691 11.618 10.638 11.872 10.442 10.683 2.947  6.792  7.027  10.774 3.740  10.663 3.834  10.650 3.075  5.533  10.645 12.782 10.757 4.167  2.982  2.982  11.012 3.228  10.736 5.880  10.780 6.690  10.729 4.445  8.269  2.983  2.983  10.757 4.165  2.982  7.449  10.785 2.923  
0.931  11.132 10.727 3.097  14.056 10.683 11.309 10.640 11.575 10.747 11.625 10.690 11.619 10.637 11.873 10.442 10.682 2.952  6.794  7.029  10.773 3.749  10.661 3.844  10.649 3.083  5.536  10.644 12.788 10.756 4.173  2.987  2.987  11.010 3.236  10.735 5.883  10.779 6.695  10.728 4.450  8.272  2.988  2.988  10.756 4.171  2.987  7.452  10.784 2.931  
0.932  11.131 10.726 3.105  14.052 10.682 11.310 10.639 11.576 10.746 11.629 10.689 11.619 10.636 11.874 10.441 10.681 2.956  6.795  7.030  10.772 3.758  10.660 3.854  10.648 3.090  5.539  10.643 12.793 10.755 4.179  2.992  2.992  11.008 3.243  10.734 5.887  10.778 6.699  10.727 4.455  8.274  2.993  2.993  10.755 4.177  2.992  7.455  10.783 2.939  
0.933  11.131 10.725 3.112  14.048 10.681 11.311 10.638 11.577 10.745 11.633 10.688 11.620 10.635 11.875 10.441 10.680 2.961  6.797  7.031  10.771 3.767  10.659 3.864  10.647 3.098  5.543  10.642 12.799 10.754 4.185  2.997  2.997  11.007 3.251  10.733 5.890  10.777 6.704  10.726 4.461  8.277  2.998  2.998  10.754 4.183  2.997  7.458  10.781 2.947  
0.934  11.131 10.724 3.120  14.044 10.680 11.311 10.637 11.578 10.744 11.637 10.687 11.620 10.634 11.875 10.440 10.679 2.966  6.798  7.033  10.770 3.777  10.658 3.874  10.646 3.106  5.546  10.641 12.805 10.753 4.191  3.002  3.002  11.005 3.259  10.731 5.893  10.776 6.708  10.724 4.466  8.279  3.003  3.003  10.753 4.189  3.002  7.461  10.780 2.956  
0.935  11.131 10.723 3.128  14.041 10.679 11.312 10.636 11.578 10.743 11.641 10.686 11.621 10.633 11.876 10.440 10.678 2.971  6.800  7.034  10.769 3.786  10.657 3.884  10.645 3.114  5.549  10.640 12.810 10.752 4.197  3.007  3.007  11.003 3.267  10.730 5.897  10.775 6.713  10.723 4.471  8.282  3.007  3.008  10.752 4.195  3.007  7.465  10.779 2.964  
0.936  11.130 10.721 3.136  14.036 10.677 11.313 10.635 11.579 10.742 11.644 10.685 11.621 10.632 11.877 10.440 10.677 2.975  6.801  7.035  10.768 3.795  10.656 3.894  10.644 3.121  5.552  10.639 12.816 10.751 4.203  3.011  3.011  11.002 3.275  10.729 5.900  10.774 6.717  10.722 4.477  8.284  3.012  3.013  10.751 4.201  3.011  7.468  10.778 2.972  
0.937  11.130 10.720 3.143  14.032 10.676 11.313 10.634 11.580 10.741 11.648 10.684 11.622 10.631 11.877 10.439 10.676 2.980  6.803  7.036  10.767 3.804  10.655 3.903  10.643 3.129  5.555  10.638 12.821 10.750 4.209  3.016  3.016  11.000 3.282  10.728 5.904  10.773 6.721  10.721 4.482  8.287  3.017  3.018  10.750 4.207  3.016  7.471  10.777 2.980  
0.938  11.130 10.719 3.151  14.028 10.675 11.314 10.633 11.581 10.740 11.652 10.682 11.622 10.629 11.878 10.439 10.675 2.985  6.804  7.037  10.766 3.813  10.654 3.913  10.642 3.137  5.558  10.637 12.827 10.748 4.215  3.021  3.021  10.998 3.290  10.727 5.907  10.772 6.726  10.720 4.487  8.290  3.022  3.023  10.749 4.213  3.021  7.474  10.776 2.989  
0.939  11.130 10.718 3.159  14.024 10.674 11.314 10.632 11.582 10.739 11.656 10.681 11.623 10.628 11.879 10.438 10.674 2.990  6.806  7.039  10.764 3.823  10.653 3.923  10.640 3.145  5.562  10.636 12.833 10.747 4.221  3.026  3.026  10.996 3.298  10.726 5.911  10.770 6.730  10.719 4.492  8.292  3.027  3.028  10.748 4.219  3.026  7.477  10.775 2.997  
0.940  11.129 10.717 3.167  14.020 10.673 11.315 10.630 11.583 10.737 11.660 10.680 11.623 10.627 11.879 10.438 10.672 2.994  6.807  7.040  10.763 3.832  10.652 3.933  10.639 3.152  5.565  10.635 12.838 10.746 4.227  3.031  3.031  10.995 3.306  10.725 5.914  10.769 6.735  10.718 4.498  8.295  3.032  3.033  10.746 4.225  3.031  7.480  10.774 3.005  
0.941  11.129 10.716 3.174  14.016 10.672 11.316 10.629 11.583 10.736 11.664 10.679 11.624 10.626 11.880 10.437 10.671 2.999  6.809  7.041  10.762 3.841  10.650 3.942  10.638 3.160  5.568  10.634 12.844 10.745 4.233  3.036  3.036  10.993 3.313  10.724 5.917  10.768 6.739  10.717 4.503  8.297  3.037  3.038  10.745 4.231  3.036  7.483  10.772 3.013  
0.942  11.129 10.715 3.182  14.012 10.671 11.316 10.628 11.584 10.735 11.667 10.678 11.624 10.625 11.881 10.437 10.670 3.004  6.811  7.042  10.761 3.850  10.649 3.952  10.637 3.168  5.571  10.633 12.849 10.744 4.239  3.041  3.041  10.991 3.321  10.723 5.921  10.767 6.743  10.716 4.508  8.300  3.042  3.043  10.744 4.237  3.041  7.487  10.771 3.021  
0.943  11.129 10.714 3.190  14.008 10.670 11.317 10.627 11.585 10.734 11.671 10.677 11.624 10.624 11.881 10.436 10.669 3.009  6.812  7.044  10.760 3.859  10.648 3.962  10.636 3.175  5.574  10.631 12.855 10.743 4.244  3.046  3.046  10.989 3.329  10.722 5.924  10.766 6.748  10.714 4.513  8.302  3.047  3.048  10.743 4.243  3.046  7.490  10.770 3.030  
0.944  11.128 10.712 3.197  14.004 10.668 11.317 10.626 11.586 10.733 11.675 10.676 11.625 10.623 11.882 10.436 10.668 3.013  6.814  7.045  10.759 3.868  10.647 3.972  10.635 3.183  5.577  10.630 12.860 10.741 4.250  3.051  3.051  10.988 3.336  10.720 5.927  10.765 6.752  10.713 4.519  8.305  3.052  3.052  10.742 4.249  3.051  7.493  10.769 3.038  
0.945  11.128 10.711 3.205  14.000 10.667 11.318 10.625 11.586 10.732 11.679 10.674 11.625 10.622 11.882 10.435 10.667 3.018  6.815  7.046  10.758 3.877  10.646 3.981  10.634 3.191  5.580  10.629 12.866 10.740 4.256  3.056  3.056  10.986 3.344  10.719 5.931  10.764 6.756  10.712 4.524  8.307  3.057  3.057  10.741 4.255  3.056  7.496  10.768 3.046  
0.946  11.128 10.710 3.213  13.996 10.666 11.318 10.624 11.587 10.731 11.683 10.673 11.626 10.621 11.883 10.435 10.666 3.023  6.817  7.047  10.756 3.886  10.645 3.991  10.633 3.198  5.584  10.628 12.871 10.739 4.262  3.061  3.061  10.984 3.352  10.718 5.934  10.763 6.761  10.711 4.529  8.310  3.062  3.062  10.740 4.261  3.061  7.499  10.767 3.054  
0.947  11.127 10.709 3.220  13.992 10.665 11.319 10.623 11.588 10.730 11.686 10.672 11.626 10.619 11.883 10.435 10.665 3.027  6.818  7.049  10.755 3.895  10.644 4.001  10.631 3.206  5.587  10.627 12.877 10.738 4.268  3.066  3.066  10.982 3.360  10.717 5.938  10.761 6.765  10.710 4.534  8.312  3.066  3.067  10.739 4.267  3.066  7.502  10.765 3.062  
0.948  11.127 10.708 3.228  13.988 10.664 11.319 10.621 11.589 10.728 11.690 10.671 11.626 10.618 11.884 10.434 10.663 3.032  6.820  7.050  10.754 3.904  10.643 4.010  10.630 3.214  5.590  10.626 12.882 10.737 4.274  3.070  3.070  10.981 3.367  10.716 5.941  10.760 6.769  10.709 4.539  8.315  3.071  3.072  10.737 4.273  3.070  7.505  10.764 3.070  
0.949  11.127 10.707 3.236  13.984 10.663 11.320 10.620 11.589 10.727 11.694 10.670 11.627 10.617 11.885 10.434 10.662 3.037  6.821  7.051  10.753 3.913  10.641 4.020  10.629 3.221  5.593  10.625 12.887 10.736 4.280  3.075  3.075  10.979 3.375  10.715 5.944  10.759 6.774  10.708 4.545  8.317  3.076  3.077  10.736 4.278  3.075  7.508  10.763 3.079  
0.950  11.126 10.706 3.243  13.980 10.662 11.320 10.619 11.590 10.726 11.698 10.669 11.627 10.616 11.885 10.433 10.661 3.042  6.823  7.052  10.752 3.923  10.640 4.030  10.628 3.229  5.596  10.624 12.893 10.734 4.286  3.080  3.080  10.977 3.383  10.714 5.948  10.758 6.778  10.706 4.550  8.320  3.081  3.082  10.735 4.284  3.080  7.512  10.762 3.087  
0.951  11.126 10.704 3.251  13.976 10.660 11.321 10.618 11.591 10.725 11.701 10.668 11.627 10.615 11.886 10.433 10.660 3.046  6.824  7.053  10.750 3.931  10.639 4.039  10.627 3.237  5.599  10.623 12.898 10.733 4.292  3.085  3.085  10.975 3.390  10.712 5.951  10.757 6.782  10.705 4.555  8.322  3.086  3.087  10.734 4.290  3.085  7.515  10.761 3.095  
0.952  11.125 10.703 3.259  13.972 10.659 11.321 10.617 11.591 10.724 11.705 10.666 11.627 10.614 11.886 10.432 10.659 3.051  6.826  7.055  10.749 3.940  10.638 4.049  10.626 3.244  5.602  10.621 12.903 10.732 4.298  3.090  3.090  10.974 3.398  10.711 5.954  10.756 6.787  10.704 4.560  8.324  3.091  3.092  10.733 4.296  3.090  7.518  10.760 3.103  
0.953  11.125 10.702 3.266  13.967 10.658 11.322 10.616 11.592 10.723 11.709 10.665 11.628 10.613 11.886 10.432 10.658 3.056  6.827  7.056  10.748 3.949  10.637 4.058  10.625 3.252  5.605  10.620 12.909 10.731 4.303  3.095  3.095  10.972 3.405  10.710 5.958  10.755 6.791  10.703 4.565  8.327  3.096  3.097  10.732 4.302  3.095  7.521  10.758 3.111  
0.954  11.124 10.701 3.274  13.963 10.657 11.322 10.615 11.593 10.721 11.713 10.664 11.628 10.612 11.887 10.431 10.657 3.060  6.829  7.057  10.747 3.958  10.636 4.068  10.623 3.259  5.608  10.619 12.914 10.730 4.309  3.100  3.100  10.970 3.413  10.709 5.961  10.753 6.795  10.702 4.571  8.329  3.101  3.101  10.730 4.308  3.100  7.524  10.757 3.119  
0.955  11.124 10.700 3.281  13.959 10.656 11.322 10.613 11.593 10.720 11.716 10.663 11.628 10.610 11.887 10.431 10.655 3.065  6.830  7.058  10.746 3.967  10.635 4.077  10.622 3.267  5.612  10.618 12.919 10.728 4.315  3.105  3.105  10.968 3.421  10.708 5.965  10.752 6.799  10.701 4.576  8.332  3.106  3.106  10.729 4.314  3.105  7.527  10.756 3.127  
0.956  11.124 10.698 3.289  13.955 10.655 11.323 10.612 11.594 10.719 11.720 10.662 11.628 10.609 11.888 10.430 10.654 3.070  6.832  7.059  10.745 3.976  10.633 4.087  10.621 3.275  5.615  10.617 12.925 10.727 4.321  3.109  3.110  10.967 3.428  10.707 5.968  10.751 6.804  10.699 4.581  8.334  3.110  3.111  10.728 4.319  3.109  7.530  10.755 3.135  
0.957  11.123 10.697 3.297  13.951 10.653 11.323 10.611 11.595 10.718 11.724 10.660 11.629 10.608 11.888 10.430 10.653 3.074  6.833  7.060  10.743 3.985  10.632 4.096  10.620 3.282  5.618  10.616 12.930 10.726 4.327  3.114  3.114  10.965 3.436  10.705 5.971  10.750 6.808  10.698 4.586  8.337  3.115  3.116  10.727 4.325  3.114  7.533  10.754 3.143  
0.958  11.123 10.696 3.304  13.947 10.652 11.324 10.610 11.595 10.717 11.728 10.659 11.629 10.607 11.889 10.429 10.652 3.079  6.835  7.062  10.742 3.994  10.631 4.106  10.619 3.290  5.621  10.615 12.935 10.725 4.333  3.119  3.119  10.963 3.444  10.704 5.975  10.749 6.812  10.697 4.591  8.339  3.120  3.121  10.726 4.331  3.119  7.536  10.752 3.151  
0.959  11.122 10.695 3.312  13.943 10.651 11.324 10.609 11.596 10.716 11.731 10.658 11.629 10.606 11.889 10.429 10.651 3.084  6.836  7.063  10.741 4.003  10.630 4.115  10.618 3.297  5.624  10.613 12.940 10.723 4.338  3.124  3.124  10.961 3.451  10.703 5.978  10.748 6.816  10.696 4.596  8.341  3.125  3.126  10.725 4.337  3.124  7.539  10.751 3.159  
0.960  11.122 10.694 3.319  13.938 10.650 11.324 10.608 11.596 10.714 11.735 10.657 11.629 10.605 11.889 10.428 10.649 3.088  6.838  7.064  10.740 4.012  10.629 4.125  10.616 3.305  5.627  10.612 12.945 10.722 4.344  3.129  3.129  10.959 3.459  10.702 5.981  10.746 6.821  10.695 4.601  8.344  3.130  3.131  10.723 4.343  3.129  7.542  10.750 3.168  
0.961  11.121 10.693 3.327  13.934 10.649 11.325 10.606 11.597 10.713 11.739 10.656 11.629 10.603 11.890 10.428 10.648 3.093  6.839  7.065  10.738 4.021  10.627 4.134  10.615 3.312  5.630  10.611 12.951 10.721 4.350  3.134  3.134  10.958 3.466  10.701 5.985  10.745 6.825  10.693 4.607  8.346  3.135  3.136  10.722 4.348  3.134  7.545  10.749 3.176  
0.962  11.121 10.691 3.334  13.930 10.647 11.325 10.605 11.598 10.712 11.742 10.654 11.629 10.602 11.890 10.427 10.647 3.098  6.840  7.066  10.737 4.029  10.626 4.144  10.614 3.320  5.633  10.610 12.956 10.720 4.356  3.139  3.139  10.956 3.474  10.700 5.988  10.744 6.829  10.692 4.612  8.349  3.140  3.140  10.721 4.354  3.139  7.548  10.747 3.184  
0.963  11.120 10.690 3.342  13.926 10.646 11.325 10.604 11.598 10.711 11.746 10.653 11.629 10.601 11.890 10.426 10.646 3.102  6.842  7.068  10.736 4.038  10.625 4.153  10.613 3.327  5.636  10.609 12.961 10.719 4.362  3.144  3.144  10.954 3.481  10.698 5.991  10.743 6.833  10.691 4.617  8.351  3.145  3.145  10.720 4.360  3.144  7.551  10.746 3.192  
0.964  11.120 10.689 3.350  13.922 10.645 11.326 10.603 11.599 10.710 11.750 10.652 11.630 10.600 11.891 10.426 10.645 3.107  6.843  7.069  10.735 4.047  10.624 4.163  10.612 3.335  5.639  10.608 12.966 10.717 4.367  3.148  3.148  10.952 3.489  10.697 5.995  10.742 6.837  10.690 4.622  8.353  3.149  3.150  10.719 4.366  3.148  7.554  10.745 3.200  
0.965  11.119 10.688 3.357  13.917 10.644 11.326 10.602 11.599 10.708 11.753 10.651 11.630 10.599 11.891 10.425 10.644 3.112  6.845  7.070  10.734 4.056  10.623 4.172  10.610 3.342  5.642  10.607 12.971 10.716 4.373  3.153  3.153  10.950 3.496  10.696 5.998  10.740 6.842  10.689 4.627  8.356  3.154  3.155  10.717 4.372  3.153  7.557  10.744 3.208  
0.966  11.119 10.686 3.365  13.913 10.643 11.326 10.601 11.600 10.707 11.757 10.650 11.630 10.598 11.891 10.425 10.642 3.116  6.846  7.071  10.732 4.065  10.622 4.181  10.609 3.350  5.645  10.605 12.976 10.715 4.379  3.158  3.158  10.949 3.504  10.695 6.001  10.739 6.846  10.687 4.632  8.358  3.159  3.160  10.716 4.377  3.158  7.560  10.743 3.216  
0.967  11.118 10.685 3.372  13.909 10.641 11.327 10.599 11.600 10.706 11.761 10.648 11.630 10.596 11.892 10.424 10.641 3.121  6.848  7.072  10.731 4.073  10.620 4.191  10.608 3.357  5.648  10.604 12.981 10.714 4.385  3.163  3.163  10.947 3.511  10.694 6.004  10.738 6.850  10.686 4.637  8.360  3.164  3.165  10.715 4.383  3.163  7.563  10.741 3.224  
0.968  11.117 10.684 3.380  13.905 10.640 11.327 10.598 11.601 10.705 11.764 10.647 11.630 10.595 11.892 10.424 10.640 3.126  6.849  7.073  10.730 4.082  10.619 4.200  10.607 3.365  5.652  10.603 12.986 10.712 4.390  3.168  3.168  10.945 3.519  10.692 6.008  10.737 6.854  10.685 4.642  8.363  3.169  3.170  10.714 4.389  3.168  7.566  10.740 3.232  
0.969  11.117 10.683 3.387  13.900 10.639 11.327 10.597 11.601 10.704 11.768 10.646 11.630 10.594 11.892 10.423 10.639 3.130  6.851  7.074  10.729 4.091  10.618 4.209  10.606 3.372  5.655  10.602 12.991 10.711 4.396  3.173  3.173  10.943 3.526  10.691 6.011  10.735 6.858  10.684 4.647  8.365  3.174  3.174  10.712 4.395  3.173  7.569  10.739 3.239  
0.970  11.116 10.682 3.395  13.896 10.638 11.327 10.596 11.602 10.702 11.772 10.645 11.630 10.593 11.892 10.423 10.637 3.135  6.852  7.076  10.727 4.099  10.617 4.219  10.604 3.380  5.658  10.601 12.996 10.710 4.402  3.177  3.177  10.941 3.534  10.690 6.014  10.734 6.862  10.682 4.652  8.367  3.178  3.179  10.711 4.400  3.177  7.572  10.737 3.247  
0.971  11.116 10.680 3.402  13.892 10.636 11.328 10.595 11.602 10.701 11.775 10.643 11.630 10.592 11.893 10.422 10.636 3.140  6.854  7.077  10.726 4.108  10.616 4.228  10.603 3.387  5.661  10.599 13.001 10.709 4.408  3.182  3.182  10.939 3.541  10.689 6.018  10.733 6.867  10.681 4.657  8.370  3.183  3.184  10.710 4.406  3.182  7.575  10.736 3.255  
0.972  11.115 10.679 3.409  13.888 10.635 11.328 10.593 11.603 10.700 11.779 10.642 11.630 10.590 11.893 10.421 10.635 3.144  6.855  7.078  10.725 4.117  10.614 4.237  10.602 3.395  5.664  10.598 13.006 10.707 4.413  3.187  3.187  10.938 3.549  10.687 6.021  10.732 6.871  10.680 4.662  8.372  3.188  3.189  10.709 4.412  3.187  7.578  10.735 3.263  
0.973  11.114 10.678 3.417  13.883 10.634 11.328 10.592 11.603 10.699 11.782 10.641 11.630 10.589 11.893 10.421 10.634 3.149  6.856  7.079  10.723 4.126  10.613 4.247  10.601 3.402  5.667  10.597 13.011 10.706 4.419  3.192  3.192  10.936 3.556  10.686 6.024  10.731 6.875  10.679 4.667  8.374  3.193  3.194  10.708 4.417  3.192  7.581  10.734 3.271  
0.974  11.114 10.677 3.424  13.879 10.633 11.328 10.591 11.604 10.697 11.786 10.640 11.630 10.588 11.893 10.420 10.633 3.154  6.858  7.080  10.722 4.134  10.612 4.256  10.600 3.410  5.670  10.596 13.016 10.705 4.425  3.197  3.197  10.934 3.564  10.685 6.028  10.729 6.879  10.677 4.672  8.377  3.198  3.199  10.706 4.423  3.197  7.584  10.732 3.279  
0.975  11.113 10.675 3.432  13.875 10.632 11.329 10.590 11.604 10.696 11.790 10.638 11.630 10.587 11.893 10.420 10.631 3.158  6.859  7.081  10.721 4.143  10.611 4.265  10.598 3.417  5.673  10.595 13.021 10.703 4.431  3.202  3.202  10.932 3.571  10.684 6.031  10.728 6.883  10.676 4.677  8.379  3.203  3.203  10.705 4.429  3.202  7.587  10.731 3.287  
0.976  11.112 10.674 3.439  13.871 10.630 11.329 10.589 11.605 10.695 11.793 10.637 11.630 10.586 11.893 10.419 10.630 3.163  6.861  7.082  10.720 4.151  10.609 4.274  10.597 3.425  5.676  10.594 13.026 10.702 4.436  3.206  3.206  10.930 3.579  10.682 6.034  10.727 6.887  10.675 4.682  8.381  3.207  3.208  10.704 4.434  3.206  7.590  10.730 3.295  
0.977  11.112 10.673 3.447  13.866 10.629 11.329 10.587 11.605 10.694 11.797 10.636 11.630 10.584 11.894 10.418 10.629 3.167  6.862  7.083  10.718 4.160  10.608 4.284  10.596 3.432  5.679  10.592 13.031 10.701 4.442  3.211  3.211  10.928 3.586  10.681 6.037  10.726 6.891  10.674 4.687  8.384  3.212  3.213  10.703 4.440  3.211  7.593  10.729 3.303  
0.978  11.111 10.672 3.454  13.862 10.628 11.329 10.586 11.606 10.692 11.800 10.635 11.629 10.583 11.894 10.418 10.628 3.172  6.863  7.085  10.717 4.169  10.607 4.293  10.595 3.439  5.682  10.591 13.036 10.700 4.448  3.216  3.216  10.926 3.594  10.680 6.041  10.724 6.895  10.672 4.692  8.386  3.217  3.218  10.701 4.446  3.216  7.596  10.727 3.311  
0.979  11.110 10.670 3.461  13.858 10.627 11.329 10.585 11.606 10.691 11.804 10.633 11.629 10.582 11.894 10.417 10.626 3.177  6.865  7.086  10.716 4.177  10.606 4.302  10.593 3.447  5.685  10.590 13.040 10.698 4.453  3.221  3.221  10.925 3.601  10.679 6.044  10.723 6.899  10.671 4.697  8.388  3.222  3.223  10.700 4.451  3.221  7.599  10.726 3.319  
0.980  11.110 10.669 3.469  13.853 10.625 11.330 10.584 11.606 10.690 11.807 10.632 11.629 10.581 11.894 10.417 10.625 3.181  6.866  7.087  10.714 4.186  10.604 4.311  10.592 3.454  5.688  10.589 13.045 10.697 4.459  3.226  3.226  10.923 3.608  10.677 6.047  10.722 6.904  10.670 4.702  8.390  3.227  3.227  10.699 4.457  3.226  7.601  10.725 3.326  
0.981  11.109 10.668 3.476  13.849 10.624 11.330 10.582 11.607 10.689 11.811 10.631 11.629 10.579 11.894 10.416 10.624 3.186  6.868  7.088  10.713 4.194  10.603 4.320  10.591 3.461  5.691  10.587 13.050 10.696 4.465  3.230  3.230  10.921 3.616  10.676 6.051  10.720 6.908  10.669 4.707  8.393  3.231  3.232  10.697 4.463  3.230  7.604  10.723 3.334  
0.982  11.108 10.667 3.484  13.845 10.623 11.330 10.581 11.607 10.687 11.814 10.630 11.629 10.578 11.894 10.415 10.623 3.191  6.869  7.089  10.712 4.203  10.602 4.329  10.590 3.469  5.694  10.586 13.055 10.694 4.470  3.235  3.235  10.919 3.623  10.675 6.054  10.719 6.912  10.667 4.712  8.395  3.236  3.237  10.696 4.468  3.235  7.607  10.722 3.342  
0.983  11.107 10.665 3.491  13.841 10.622 11.330 10.580 11.608 10.686 11.818 10.628 11.629 10.577 11.894 10.415 10.621 3.195  6.871  7.090  10.711 4.211  10.601 4.339  10.588 3.476  5.697  10.585 13.059 10.693 4.476  3.240  3.240  10.917 3.630  10.674 6.057  10.718 6.916  10.666 4.717  8.397  3.241  3.242  10.695 4.474  3.240  7.610  10.721 3.350  
0.984  11.107 10.664 3.498  13.836 10.620 11.330 10.579 11.608 10.685 11.821 10.627 11.629 10.576 11.894 10.414 10.620 3.200  6.872  7.091  10.709 4.220  10.599 4.348  10.587 3.484  5.700  10.584 13.064 10.692 4.481  3.245  3.245  10.915 3.638  10.672 6.060  10.717 6.920  10.665 4.722  8.399  3.246  3.247  10.694 4.480  3.245  7.613  10.719 3.358  
0.985  11.106 10.663 3.506  13.832 10.619 11.330 10.577 11.608 10.683 11.825 10.626 11.628 10.575 11.894 10.414 10.619 3.204  6.873  7.092  10.708 4.228  10.598 4.357  10.586 3.491  5.703  10.583 13.069 10.690 4.487  3.249  3.250  10.913 3.645  10.671 6.064  10.715 6.924  10.663 4.727  8.402  3.251  3.251  10.692 4.485  3.249  7.616  10.718 3.366  
0.986  11.105 10.661 3.513  13.827 10.618 11.330 10.576 11.609 10.682 11.829 10.624 11.628 10.573 11.894 10.413 10.618 3.209  6.875  7.093  10.707 4.237  10.597 4.366  10.585 3.498  5.706  10.581 13.074 10.689 4.493  3.254  3.254  10.912 3.653  10.670 6.067  10.714 6.928  10.662 4.732  8.404  3.255  3.256  10.691 4.491  3.254  7.619  10.717 3.373  
0.987  11.104 10.660 3.520  13.823 10.616 11.330 10.575 11.609 10.681 11.832 10.623 11.628 10.572 11.894 10.412 10.616 3.213  6.876  7.094  10.705 4.245  10.596 4.375  10.583 3.506  5.709  10.580 13.078 10.688 4.498  3.259  3.259  10.910 3.660  10.669 6.070  10.713 6.932  10.661 4.737  8.406  3.260  3.261  10.690 4.496  3.259  7.622  10.715 3.381  
0.988  11.104 10.659 3.528  13.819 10.615 11.331 10.574 11.609 10.680 11.836 10.622 11.628 10.571 11.894 10.412 10.615 3.218  6.877  7.096  10.704 4.254  10.594 4.384  10.582 3.513  5.712  10.579 13.083 10.686 4.504  3.264  3.264  10.908 3.667  10.667 6.073  10.711 6.936  10.660 4.742  8.408  3.265  3.266  10.688 4.502  3.264  7.624  10.714 3.389  
0.989  11.103 10.657 3.535  13.814 10.614 11.331 10.572 11.610 10.678 11.839 10.621 11.627 10.570 11.894 10.411 10.614 3.223  6.879  7.097  10.703 4.262  10.593 4.393  10.581 3.520  5.715  10.578 13.088 10.685 4.510  3.269  3.269  10.906 3.675  10.666 6.077  10.710 6.940  10.658 4.747  8.410  3.270  3.271  10.687 4.508  3.269  7.627  10.713 3.397  
0.990  11.102 10.656 3.542  13.810 10.613 11.331 10.571 11.610 10.677 11.842 10.619 11.627 10.568 11.894 10.410 10.612 3.227  6.880  7.098  10.701 4.270  10.592 4.402  10.580 3.527  5.718  10.576 13.092 10.684 4.515  3.273  3.273  10.904 3.682  10.665 6.080  10.709 6.944  10.657 4.752  8.413  3.274  3.275  10.686 4.513  3.273  7.630  10.711 3.404  
0.991  11.101 10.655 3.550  13.806 10.611 11.331 10.570 11.610 10.676 11.846 10.618 11.627 10.567 11.894 10.410 10.611 3.232  6.882  7.099  10.700 4.279  10.591 4.411  10.578 3.535  5.721  10.575 13.097 10.682 4.521  3.278  3.278  10.902 3.689  10.663 6.083  10.708 6.948  10.656 4.757  8.415  3.279  3.280  10.684 4.519  3.278  7.633  10.710 3.412  
0.992  11.100 10.654 3.557  13.801 10.610 11.331 10.569 11.610 10.674 11.849 10.617 11.627 10.566 11.894 10.409 10.610 3.236  6.883  7.100  10.699 4.287  10.589 4.420  10.577 3.542  5.724  10.574 13.101 10.681 4.526  3.283  3.283  10.900 3.696  10.662 6.086  10.706 6.952  10.654 4.762  8.417  3.284  3.285  10.683 4.524  3.283  7.636  10.709 3.420  
0.993  11.099 10.652 3.564  13.797 10.609 11.331 10.567 11.611 10.673 11.853 10.615 11.626 10.564 11.894 10.408 10.609 3.241  6.884  7.101  10.697 4.295  10.588 4.429  10.576 3.549  5.727  10.573 13.106 10.680 4.532  3.288  3.288  10.898 3.704  10.661 6.089  10.705 6.956  10.653 4.766  8.419  3.289  3.290  10.682 4.530  3.288  7.639  10.707 3.428  
0.994  11.099 10.651 3.571  13.792 10.607 11.331 10.566 11.611 10.672 11.856 10.614 11.626 10.563 11.894 10.408 10.607 3.245  6.886  7.102  10.696 4.304  10.587 4.438  10.574 3.557  5.730  10.571 13.110 10.678 4.537  3.292  3.292  10.896 3.711  10.659 6.093  10.704 6.960  10.652 4.771  8.421  3.293  3.294  10.681 4.535  3.292  7.641  10.706 3.435  
0.995  11.098 10.650 3.579  13.788 10.606 11.331 10.565 11.611 10.670 11.860 10.613 11.626 10.562 11.894 10.407 10.606 3.250  6.887  7.103  10.694 4.312  10.585 4.447  10.573 3.564  5.733  10.570 13.115 10.677 4.543  3.297  3.297  10.895 3.718  10.658 6.096  10.702 6.964  10.650 4.776  8.423  3.298  3.299  10.679 4.541  3.297  7.644  10.705 3.443  
0.996  11.097 10.648 3.586  13.784 10.605 11.331 10.563 11.612 10.669 11.863 10.611 11.625 10.561 11.894 10.406 10.605 3.255  6.888  7.104  10.693 4.320  10.584 4.456  10.572 3.571  5.736  10.569 13.119 10.676 4.548  3.302  3.302  10.893 3.725  10.657 6.099  10.701 6.968  10.649 4.781  8.426  3.303  3.304  10.678 4.546  3.302  7.647  10.703 3.451  
0.997  11.096 10.647 3.593  13.779 10.604 11.331 10.562 11.612 10.668 11.867 10.610 11.625 10.559 11.894 10.406 10.603 3.259  6.890  7.105  10.692 4.329  10.583 4.464  10.571 3.578  5.738  10.568 13.124 10.674 4.554  3.307  3.307  10.891 3.733  10.655 6.102  10.700 6.972  10.648 4.786  8.428  3.308  3.309  10.677 4.552  3.307  7.650  10.702 3.458  
0.998  11.095 10.646 3.600  13.775 10.602 11.331 10.561 11.612 10.666 11.870 10.609 11.625 10.558 11.893 10.405 10.602 3.264  6.891  7.106  10.690 4.337  10.581 4.473  10.569 3.586  5.741  10.566 13.128 10.673 4.559  3.311  3.311  10.889 3.740  10.654 6.106  10.698 6.975  10.646 4.791  8.430  3.312  3.313  10.675 4.558  3.311  7.653  10.700 3.466  
0.999  11.094 10.644 3.608  13.770 10.601 11.331 10.560 11.612 10.665 11.873 10.607 11.624 10.557 11.893 10.404 10.601 3.268  6.892  7.107  10.689 4.345  10.580 4.482  10.568 3.593  5.744  10.565 13.133 10.671 4.565  3.316  3.316  10.887 3.747  10.653 6.109  10.697 6.979  10.645 4.796  8.432  3.317  3.318  10.674 4.563  3.316  7.655  10.699 3.474  
1.000  11.093 10.643 3.615  13.766 10.600 11.331 10.558 11.612 10.664 11.877 10.606 11.624 10.556 11.893 10.404 10.599 3.273  6.894  7.108  10.688 4.354  10.579 4.491  10.567 3.600  5.747  10.564 13.137 10.670 4.570  3.321  3.321  10.885 3.754  10.651 6.112  10.696 6.983  10.644 4.800  8.434  3.322  3.323  10.672 4.569  3.321  7.658  10.698 3.481  
1.001  11.092 10.642 3.622  13.761 10.598 11.331 10.557 11.613 10.662 11.880 10.605 11.623 10.554 11.893 10.403 10.598 3.277  6.895  7.109  10.686 4.362  10.578 4.500  10.565 3.607  5.750  10.562 13.142 10.669 4.576  3.326  3.326  10.883 3.762  10.650 6.115  10.694 6.987  10.642 4.805  8.436  3.327  3.328  10.671 4.574  3.325  7.661  10.696 3.489  
1.002  11.091 10.640 3.629  13.757 10.597 11.331 10.556 11.613 10.661 11.884 10.603 11.623 10.553 11.893 10.402 10.597 3.282  6.896  7.110  10.685 4.370  10.576 4.509  10.564 3.614  5.753  10.561 13.146 10.667 4.581  3.330  3.330  10.881 3.769  10.649 6.118  10.693 6.991  10.641 4.810  8.438  3.331  3.332  10.670 4.579  3.330  7.664  10.695 3.497  
1.003  11.090 10.639 3.636  13.752 10.596 11.331 10.554 11.613 10.660 11.887 10.602 11.622 10.552 11.893 10.402 10.596 3.286  6.898  7.111  10.683 4.378  10.575 4.517  10.563 3.622  5.756  10.560 13.150 10.666 4.587  3.335  3.335  10.879 3.776  10.647 6.121  10.691 6.995  10.640 4.815  8.440  3.336  3.337  10.668 4.585  3.335  7.667  10.693 3.504  
1.004  11.089 10.638 3.644  13.748 10.594 11.331 10.553 11.613 10.658 11.890 10.601 11.622 10.550 11.892 10.401 10.594 3.291  6.899  7.112  10.682 4.386  10.574 4.526  10.561 3.629  5.759  10.559 13.155 10.664 4.592  3.340  3.340  10.877 3.783  10.646 6.125  10.690 6.999  10.638 4.820  8.443  3.341  3.342  10.667 4.590  3.340  7.669  10.692 3.512  
1.005  11.088 10.636 3.651  13.744 10.593 11.330 10.552 11.613 10.657 11.894 10.599 11.622 10.549 11.892 10.400 10.593 3.295  6.900  7.113  10.681 4.394  10.572 4.535  10.560 3.636  5.762  10.557 13.159 10.663 4.598  3.344  3.344  10.875 3.790  10.645 6.128  10.689 7.003  10.637 4.825  8.445  3.346  3.346  10.666 4.596  3.344  7.672  10.691 3.520  
1.006  11.087 10.635 3.658  13.739 10.592 11.330 10.550 11.614 10.656 11.897 10.598 11.621 10.548 11.892 10.399 10.592 3.300  6.902  7.114  10.679 4.403  10.571 4.544  10.559 3.643  5.765  10.556 13.163 10.662 4.603  3.349  3.349  10.873 3.797  10.643 6.131  10.687 7.007  10.636 4.829  8.447  3.350  3.351  10.664 4.601  3.349  7.675  10.689 3.527  
1.007  11.086 10.634 3.665  13.735 10.590 11.330 10.549 11.614 10.654 11.901 10.597 11.621 10.546 11.892 10.399 10.590 3.304  6.903  7.115  10.678 4.411  10.570 4.552  10.557 3.650  5.768  10.555 13.168 10.660 4.609  3.354  3.354  10.871 3.805  10.642 6.134  10.686 7.010  10.634 4.834  8.449  3.355  3.356  10.663 4.607  3.354  7.677  10.688 3.535  
1.008  11.085 10.632 3.672  13.730 10.589 11.330 10.548 11.614 10.653 11.904 10.595 11.620 10.545 11.891 10.398 10.589 3.309  6.904  7.117  10.676 4.419  10.568 4.561  10.556 3.657  5.771  10.553 13.172 10.659 4.614  3.358  3.359  10.869 3.812  10.641 6.137  10.685 7.014  10.633 4.839  8.451  3.360  3.361  10.662 4.612  3.358  7.680  10.686 3.542  
1.009  11.084 10.631 3.679  13.726 10.588 11.330 10.546 11.614 10.651 11.907 10.594 11.619 10.544 11.891 10.397 10.588 3.313  6.906  7.118  10.675 4.427  10.567 4.570  10.555 3.664  5.773  10.552 13.176 10.657 4.620  3.363  3.363  10.868 3.819  10.639 6.141  10.683 7.018  10.631 4.844  8.453  3.364  3.365  10.660 4.618  3.363  7.683  10.685 3.550  
1.010  11.083 10.629 3.686  13.721 10.586 11.330 10.545 11.614 10.650 11.911 10.593 11.619 10.543 11.891 10.397 10.586 3.318  6.907  7.119  10.674 4.435  10.566 4.579  10.553 3.672  5.776  10.551 13.180 10.656 4.625  3.368  3.368  10.866 3.826  10.638 6.144  10.682 7.022  10.630 4.848  8.455  3.369  3.370  10.659 4.623  3.368  7.686  10.684 3.558  
1.011  11.082 10.628 3.694  13.717 10.585 11.330 10.544 11.614 10.649 11.914 10.591 11.618 10.541 11.890 10.396 10.585 3.322  6.908  7.120  10.672 4.443  10.564 4.587  10.552 3.679  5.779  10.549 13.185 10.655 4.630  3.373  3.373  10.864 3.833  10.637 6.147  10.680 7.026  10.629 4.853  8.457  3.374  3.375  10.657 4.628  3.373  7.688  10.682 3.565  
1.012  11.081 10.627 3.701  13.712 10.584 11.330 10.543 11.614 10.647 11.917 10.590 11.618 10.540 11.890 10.395 10.583 3.327  6.910  7.121  10.671 4.451  10.563 4.596  10.551 3.686  5.782  10.548 13.189 10.653 4.636  3.377  3.377  10.862 3.840  10.635 6.150  10.679 7.030  10.627 4.858  8.459  3.378  3.379  10.656 4.634  3.377  7.691  10.681 3.573  
1.013  11.080 10.625 3.708  13.707 10.582 11.329 10.541 11.614 10.646 11.920 10.589 11.617 10.539 11.890 10.394 10.582 3.331  6.911  7.122  10.669 4.459  10.562 4.605  10.549 3.693  5.785  10.547 13.193 10.652 4.641  3.382  3.382  10.860 3.847  10.634 6.153  10.678 7.033  10.626 4.863  8.461  3.383  3.384  10.655 4.639  3.382  7.694  10.679 3.580  
1.014  11.079 10.624 3.715  13.703 10.581 11.329 10.540 11.614 10.645 11.924 10.587 11.617 10.537 11.889 10.394 10.581 3.336  6.912  7.123  10.668 4.467  10.560 4.613  10.548 3.700  5.788  10.546 13.197 10.650 4.647  3.387  3.387  10.858 3.854  10.632 6.156  10.676 7.037  10.624 4.867  8.463  3.388  3.389  10.653 4.645  3.387  7.696  10.678 3.588  
1.015  11.078 10.622 3.722  13.698 10.579 11.329 10.539 11.614 10.643 11.927 10.586 11.616 10.536 11.889 10.393 10.579 3.340  6.913  7.124  10.666 4.475  10.559 4.622  10.547 3.707  5.791  10.544 13.201 10.649 4.652  3.391  3.391  10.856 3.861  10.631 6.159  10.675 7.041  10.623 4.872  8.465  3.392  3.393  10.652 4.650  3.391  7.699  10.676 3.595  
1.016  11.077 10.621 3.729  13.694 10.578 11.329 10.537 11.615 10.642 11.930 10.584 11.615 10.535 11.889 10.392 10.578 3.345  6.915  7.125  10.665 4.483  10.558 4.630  10.545 3.714  5.794  10.543 13.205 10.647 4.657  3.396  3.396  10.854 3.868  10.630 6.163  10.673 7.045  10.622 4.877  8.467  3.397  3.398  10.650 4.655  3.396  7.702  10.675 3.603  
1.017  11.076 10.620 3.736  13.689 10.577 11.329 10.536 11.615 10.640 11.934 10.583 11.615 10.533 11.888 10.391 10.577 3.349  6.916  7.126  10.663 4.491  10.556 4.639  10.544 3.721  5.796  10.542 13.209 10.646 4.663  3.401  3.401  10.852 3.875  10.628 6.166  10.672 7.048  10.620 4.881  8.469  3.402  3.403  10.649 4.661  3.401  7.704  10.673 3.610  
1.018  11.075 10.618 3.743  13.685 10.575 11.328 10.534 11.615 10.639 11.937 10.582 11.614 10.532 11.888 10.391 10.575 3.354  6.917  7.126  10.662 4.499  10.555 4.647  10.543 3.728  5.799  10.540 13.213 10.645 4.668  3.405  3.405  10.850 3.882  10.627 6.169  10.671 7.052  10.619 4.886  8.471  3.406  3.407  10.648 4.666  3.405  7.707  10.672 3.618  
1.019  11.074 10.617 3.750  13.680 10.574 11.328 10.533 11.615 10.638 11.940 10.580 11.613 10.531 11.887 10.390 10.574 3.358  6.919  7.127  10.661 4.507  10.553 4.656  10.541 3.735  5.802  10.539 13.217 10.643 4.673  3.410  3.410  10.848 3.889  10.625 6.172  10.669 7.056  10.617 4.891  8.473  3.411  3.412  10.646 4.671  3.410  7.710  10.670 3.625  
1.020  11.073 10.615 3.757  13.676 10.573 11.328 10.532 11.615 10.636 11.943 10.579 11.613 10.529 11.887 10.389 10.573 3.363  6.920  7.128  10.659 4.515  10.552 4.664  10.540 3.742  5.805  10.538 13.222 10.642 4.679  3.415  3.415  10.846 3.896  10.624 6.175  10.668 7.060  10.616 4.895  8.475  3.416  3.417  10.645 4.677  3.415  7.712  10.669 3.633  
1.021  11.071 10.614 3.764  13.671 10.571 11.328 10.530 11.615 10.635 11.947 10.577 11.612 10.528 11.887 10.388 10.571 3.367  6.921  7.129  10.658 4.523  10.551 4.673  10.539 3.749  5.808  10.536 13.226 10.640 4.684  3.419  3.419  10.844 3.903  10.623 6.178  10.666 7.063  10.615 4.900  8.477  3.420  3.421  10.643 4.682  3.419  7.715  10.668 3.640  
1.022  11.070 10.613 3.771  13.666 10.570 11.327 10.529 11.615 10.633 11.950 10.576 11.611 10.527 11.886 10.388 10.570 3.372  6.922  7.130  10.656 4.531  10.549 4.681  10.537 3.756  5.811  10.535 13.230 10.639 4.689  3.424  3.424  10.842 3.910  10.621 6.181  10.665 7.067  10.613 4.905  8.479  3.425  3.426  10.642 4.687  3.424  7.718  10.666 3.647  
1.023  11.069 10.611 3.778  13.662 10.568 11.327 10.528 11.615 10.632 11.953 10.575 11.611 10.525 11.886 10.387 10.568 3.376  6.924  7.131  10.655 4.539  10.548 4.690  10.536 3.763  5.814  10.534 13.234 10.637 4.695  3.429  3.429  10.840 3.917  10.620 6.184  10.663 7.071  10.612 4.909  8.481  3.430  3.431  10.640 4.693  3.428  7.720  10.665 3.655  
1.024  11.068 10.610 3.785  13.657 10.567 11.327 10.526 11.615 10.630 11.956 10.573 11.610 10.524 11.885 10.386 10.567 3.380  6.925  7.132  10.653 4.547  10.547 4.698  10.534 3.770  5.816  10.532 13.237 10.636 4.700  3.433  3.433  10.838 3.924  10.618 6.188  10.662 7.075  10.610 4.914  8.483  3.434  3.435  10.639 4.698  3.433  7.723  10.663 3.662  
1.025  11.067 10.608 3.792  13.653 10.566 11.326 10.525 11.615 10.629 11.960 10.572 11.609 10.522 11.885 10.385 10.566 3.385  6.926  7.133  10.652 4.554  10.545 4.707  10.533 3.777  5.819  10.531 13.241 10.634 4.705  3.438  3.438  10.836 3.931  10.617 6.191  10.660 7.078  10.609 4.919  8.485  3.439  3.440  10.637 4.703  3.438  7.725  10.662 3.670  
1.026  11.066 10.607 3.799  13.648 10.564 11.326 10.524 11.615 10.628 11.963 10.570 11.608 10.521 11.884 10.384 10.564 3.389  6.927  7.134  10.650 4.562  10.544 4.715  10.532 3.784  5.822  10.529 13.245 10.633 4.711  3.442  3.442  10.834 3.938  10.616 6.194  10.659 7.082  10.607 4.923  8.487  3.444  3.445  10.636 4.708  3.442  7.728  10.660 3.677  
1.027  11.064 10.606 3.806  13.643 10.563 11.326 10.522 11.615 10.626 11.966 10.569 11.608 10.520 11.884 10.384 10.563 3.394  6.929  7.135  10.649 4.570  10.542 4.724  10.530 3.791  5.825  10.528 13.249 10.631 4.716  3.447  3.447  10.832 3.945  10.614 6.197  10.658 7.086  10.606 4.928  8.489  3.448  3.449  10.635 4.714  3.447  7.731  10.659 3.684  
1.028  11.063 10.604 3.813  13.639 10.561 11.326 10.521 11.614 10.625 11.969 10.568 11.607 10.518 11.883 10.383 10.561 3.398  6.930  7.136  10.647 4.578  10.541 4.732  10.529 3.798  5.828  10.527 13.253 10.630 4.721  3.452  3.452  10.830 3.952  10.613 6.200  10.656 7.089  10.604 4.933  8.491  3.453  3.454  10.633 4.719  3.452  7.733  10.657 3.692  
1.029  11.062 10.603 3.820  13.634 10.560 11.325 10.519 11.614 10.623 11.972 10.566 11.606 10.517 11.882 10.382 10.560 3.403  6.931  7.137  10.646 4.586  10.540 4.740  10.528 3.805  5.830  10.525 13.257 10.628 4.726  3.456  3.456  10.828 3.959  10.611 6.203  10.655 7.093  10.603 4.937  8.492  3.458  3.458  10.632 4.724  3.456  7.736  10.656 3.699  
1.030  11.061 10.601 3.827  13.629 10.559 11.325 10.518 11.614 10.622 11.976 10.565 11.605 10.516 11.882 10.381 10.559 3.407  6.932  7.138  10.644 4.593  10.538 4.749  10.526 3.812  5.833  10.524 13.261 10.627 4.732  3.461  3.461  10.826 3.966  10.610 6.206  10.653 7.097  10.602 4.942  8.494  3.462  3.463  10.630 4.729  3.461  7.738  10.654 3.707  
1.031  11.059 10.600 3.834  13.625 10.557 11.324 10.517 11.614 10.620 11.979 10.563 11.604 10.514 11.881 10.380 10.557 3.411  6.934  7.139  10.643 4.601  10.537 4.757  10.525 3.819  5.836  10.523 13.265 10.625 4.737  3.465  3.466  10.824 3.973  10.608 6.209  10.652 7.100  10.600 4.946  8.496  3.467  3.468  10.629 4.735  3.465  7.741  10.653 3.714  
1.032  11.058 10.598 3.841  13.620 10.556 11.324 10.515 11.614 10.619 11.982 10.562 11.604 10.513 11.881 10.380 10.556 3.416  6.935  7.140  10.641 4.609  10.535 4.765  10.523 3.826  5.839  10.521 13.268 10.624 4.742  3.470  3.470  10.822 3.980  10.607 6.212  10.650 7.104  10.599 4.951  8.498  3.471  3.472  10.627 4.740  3.470  7.743  10.651 3.721  
1.033  11.057 10.597 3.848  13.615 10.554 11.324 10.514 11.614 10.617 11.985 10.560 11.603 10.512 11.880 10.379 10.554 3.420  6.936  7.141  10.640 4.617  10.534 4.774  10.522 3.833  5.842  10.520 13.272 10.622 4.747  3.475  3.475  10.820 3.987  10.605 6.215  10.649 7.108  10.597 4.956  8.500  3.476  3.477  10.626 4.745  3.475  7.746  10.649 3.728  
1.034  11.056 10.595 3.855  13.611 10.553 11.323 10.512 11.614 10.616 11.988 10.559 11.602 10.510 11.880 10.378 10.553 3.425  6.937  7.142  10.638 4.624  10.533 4.782  10.521 3.839  5.844  10.518 13.276 10.621 4.753  3.479  3.479  10.818 3.994  10.604 6.218  10.647 7.111  10.596 4.960  8.502  3.481  3.482  10.624 4.750  3.479  7.749  10.648 3.736  
1.035  11.054 10.594 3.861  13.606 10.552 11.323 10.511 11.614 10.614 11.991 10.558 11.601 10.509 11.879 10.377 10.552 3.429  6.938  7.143  10.637 4.632  10.531 4.790  10.519 3.846  5.847  10.517 13.280 10.619 4.758  3.484  3.484  10.816 4.000  10.603 6.222  10.646 7.115  10.594 4.965  8.504  3.485  3.486  10.623 4.756  3.484  7.751  10.646 3.743  
1.036  11.053 10.593 3.868  13.601 10.550 11.323 10.510 11.614 10.613 11.995 10.556 11.600 10.507 11.878 10.376 10.550 3.433  6.940  7.144  10.635 4.640  10.530 4.798  10.518 3.853  5.850  10.516 13.283 10.618 4.763  3.488  3.489  10.814 4.007  10.601 6.225  10.644 7.118  10.593 4.969  8.506  3.490  3.491  10.621 4.761  3.488  7.754  10.645 3.750  
1.037  11.052 10.591 3.875  13.597 10.549 11.322 10.508 11.613 10.611 11.998 10.555 11.599 10.506 11.878 10.375 10.549 3.438  6.941  7.144  10.634 4.647  10.528 4.807  10.516 3.860  5.853  10.514 13.287 10.616 4.768  3.493  3.493  10.812 4.014  10.600 6.228  10.643 7.122  10.591 4.974  8.507  3.494  3.495  10.620 4.766  3.493  7.756  10.643 3.758  
1.038  11.050 10.590 3.882  13.592 10.547 11.322 10.507 11.613 10.610 12.001 10.553 11.598 10.505 11.877 10.375 10.547 3.442  6.942  7.145  10.632 4.655  10.527 4.815  10.515 3.867  5.856  10.513 13.291 10.615 4.773  3.498  3.498  10.810 4.021  10.598 6.231  10.641 7.126  10.590 4.978  8.509  3.499  3.500  10.618 4.771  3.498  7.759  10.642 3.765  
1.039  11.049 10.588 3.889  13.587 10.546 11.321 10.505 11.613 10.608 12.004 10.552 11.597 10.503 11.876 10.374 10.546 3.447  6.943  7.146  10.631 4.662  10.525 4.823  10.514 3.874  5.858  10.512 13.294 10.613 4.779  3.502  3.502  10.808 4.028  10.597 6.234  10.640 7.129  10.588 4.983  8.511  3.504  3.505  10.617 4.776  3.502  7.761  10.640 3.772  
1.040  11.048 10.587 3.896  13.583 10.544 11.321 10.504 11.613 10.607 12.007 10.550 11.596 10.502 11.876 10.373 10.544 3.451  6.944  7.147  10.629 4.670  10.524 4.831  10.512 3.881  5.861  10.510 13.298 10.612 4.784  3.507  3.507  10.806 4.035  10.595 6.237  10.638 7.133  10.587 4.987  8.513  3.508  3.509  10.615 4.781  3.507  7.764  10.639 3.779  
1.041  11.046 10.585 3.902  13.578 10.543 11.320 10.503 11.613 10.606 12.010 10.549 11.595 10.500 11.875 10.372 10.543 3.455  6.946  7.148  10.628 4.678  10.523 4.839  10.511 3.887  5.864  10.509 13.302 10.610 4.789  3.511  3.511  10.804 4.041  10.594 6.240  10.637 7.136  10.585 4.992  8.515  3.513  3.514  10.614 4.787  3.511  7.766  10.637 3.787  
1.042  11.045 10.584 3.909  13.573 10.542 11.320 10.501 11.613 10.604 12.013 10.547 11.594 10.499 11.874 10.371 10.541 3.460  6.947  7.149  10.626 4.685  10.521 4.847  10.509 3.894  5.867  10.507 13.305 10.609 4.794  3.516  3.516  10.802 4.048  10.592 6.243  10.635 7.140  10.584 4.996  8.517  3.517  3.518  10.612 4.792  3.516  7.769  10.636 3.794  
1.043  11.044 10.582 3.916  13.568 10.540 11.319 10.500 11.612 10.603 12.016 10.546 11.593 10.498 11.873 10.370 10.540 3.464  6.948  7.150  10.624 4.693  10.520 4.856  10.508 3.901  5.869  10.506 13.309 10.607 4.799  3.520  3.521  10.800 4.055  10.591 6.246  10.634 7.143  10.582 5.001  8.518  3.522  3.523  10.611 4.797  3.520  7.771  10.634 3.801  
1.044  11.042 10.581 3.923  13.564 10.539 11.319 10.498 11.612 10.601 12.019 10.544 11.592 10.496 11.873 10.369 10.539 3.468  6.949  7.151  10.623 4.700  10.518 4.864  10.506 3.908  5.872  10.505 13.313 10.606 4.804  3.525  3.525  10.798 4.062  10.589 6.249  10.632 7.147  10.581 5.005  8.520  3.526  3.527  10.609 4.802  3.525  7.774  10.632 3.808  
1.045  11.041 10.579 3.930  13.559 10.537 11.318 10.497 11.612 10.600 12.022 10.543 11.591 10.495 11.872 10.369 10.537 3.473  6.950  7.152  10.621 4.708  10.517 4.872  10.505 3.915  5.875  10.503 13.316 10.604 4.810  3.530  3.530  10.795 4.069  10.588 6.252  10.631 7.151  10.579 5.010  8.522  3.531  3.532  10.608 4.807  3.530  7.776  10.631 3.815  
1.046  11.040 10.578 3.936  13.554 10.536 11.318 10.496 11.612 10.598 12.025 10.541 11.590 10.493 11.871 10.368 10.536 3.477  6.952  7.153  10.620 4.715  10.515 4.880  10.504 3.921  5.878  10.502 13.320 10.603 4.815  3.534  3.534  10.793 4.075  10.586 6.255  10.629 7.154  10.578 5.014  8.524  3.535  3.536  10.606 4.812  3.534  7.779  10.629 3.823  
1.047  11.038 10.576 3.943  13.549 10.534 11.317 10.494 11.611 10.596 12.029 10.540 11.589 10.492 11.870 10.367 10.534 3.482  6.953  7.153  10.618 4.723  10.514 4.888  10.502 3.928  5.880  10.500 13.323 10.601 4.820  3.539  3.539  10.791 4.082  10.585 6.258  10.628 7.158  10.576 5.019  8.526  3.540  3.541  10.605 4.817  3.539  7.781  10.628 3.830  
1.048  11.037 10.575 3.950  13.545 10.533 11.317 10.493 11.611 10.595 12.032 10.539 11.588 10.490 11.870 10.366 10.533 3.486  6.954  7.154  10.617 4.730  10.512 4.896  10.501 3.935  5.883  10.499 13.327 10.600 4.825  3.543  3.543  10.789 4.089  10.583 6.261  10.626 7.161  10.575 5.023  8.527  3.545  3.546  10.603 4.822  3.543  7.784  10.626 3.837  
1.049  11.035 10.573 3.957  13.540 10.531 11.316 10.491 11.611 10.593 12.035 10.537 11.587 10.489 11.869 10.365 10.531 3.490  6.955  7.155  10.615 4.738  10.511 4.904  10.499 3.942  5.886  10.497 13.330 10.598 4.830  3.548  3.548  10.787 4.095  10.582 6.264  10.625 7.165  10.573 5.028  8.529  3.549  3.550  10.602 4.827  3.548  7.786  10.625 3.844  
1.050  11.034 10.572 3.963  13.535 10.530 11.316 10.490 11.611 10.592 12.038 10.536 11.586 10.488 11.868 10.364 10.530 3.495  6.956  7.156  10.614 4.745  10.510 4.912  10.498 3.948  5.888  10.496 13.334 10.596 4.835  3.552  3.552  10.785 4.102  10.580 6.267  10.623 7.168  10.572 5.032  8.531  3.554  3.555  10.600 4.833  3.552  7.788  10.623 3.851  
1.051  11.032 10.570 3.970  13.530 10.528 11.315 10.488 11.610 10.590 12.041 10.534 11.585 10.486 11.867 10.363 10.528 3.499  6.957  7.157  10.612 4.753  10.508 4.920  10.496 3.955  5.891  10.495 13.337 10.595 4.840  3.557  3.557  10.783 4.109  10.579 6.270  10.621 7.172  10.570 5.037  8.533  3.558  3.559  10.599 4.838  3.557  7.791  10.621 3.858  
1.052  11.031 10.569 3.977  13.525 10.527 11.315 10.487 11.610 10.589 12.044 10.533 11.584 10.485 11.866 10.362 10.527 3.503  6.959  7.158  10.610 4.760  10.507 4.928  10.495 3.962  5.894  10.493 13.340 10.593 4.845  3.561  3.561  10.781 4.116  10.577 6.273  10.620 7.175  10.569 5.041  8.534  3.563  3.564  10.597 4.843  3.561  7.793  10.620 3.865  
1.053  11.030 10.567 3.984  13.521 10.525 11.314 10.485 11.610 10.587 12.047 10.531 11.583 10.483 11.866 10.362 10.525 3.507  6.960  7.159  10.609 4.767  10.505 4.936  10.493 3.968  5.897  10.492 13.344 10.592 4.850  3.566  3.566  10.779 4.122  10.576 6.276  10.618 7.178  10.567 5.045  8.536  3.567  3.568  10.596 4.848  3.566  7.796  10.618 3.873  
1.054  11.028 10.566 3.990  13.516 10.524 11.313 10.484 11.609 10.586 12.050 10.530 11.582 10.482 11.865 10.361 10.524 3.512  6.961  7.160  10.607 4.775  10.504 4.944  10.492 3.975  5.899  10.490 13.347 10.590 4.855  3.570  3.570  10.777 4.129  10.574 6.279  10.617 7.182  10.566 5.050  8.538  3.572  3.573  10.594 4.853  3.570  7.798  10.617 3.880  
1.055  11.027 10.564 3.997  13.511 10.523 11.313 10.483 11.609 10.584 12.053 10.528 11.581 10.480 11.864 10.360 10.522 3.516  6.962  7.160  10.606 4.782  10.502 4.952  10.490 3.982  5.902  10.489 13.351 10.589 4.860  3.575  3.575  10.775 4.136  10.573 6.282  10.615 7.185  10.564 5.054  8.539  3.576  3.577  10.592 4.858  3.575  7.800  10.615 3.887  
1.056  11.025 10.563 4.004  13.506 10.521 11.312 10.481 11.609 10.583 12.056 10.527 11.579 10.479 11.863 10.359 10.521 3.520  6.963  7.161  10.604 4.789  10.501 4.960  10.489 3.988  5.905  10.487 13.354 10.587 4.865  3.579  3.579  10.773 4.142  10.571 6.285  10.614 7.189  10.562 5.059  8.541  3.581  3.582  10.591 4.863  3.579  7.803  10.613 3.894  
1.057  11.024 10.561 4.010  13.501 10.520 11.312 10.480 11.608 10.581 12.059 10.525 11.578 10.478 11.862 10.358 10.519 3.525  6.964  7.162  10.602 4.797  10.499 4.967  10.488 3.995  5.907  10.486 13.357 10.586 4.870  3.584  3.584  10.771 4.149  10.570 6.288  10.612 7.192  10.561 5.063  8.543  3.585  3.586  10.589 4.868  3.584  7.805  10.612 3.901  
1.058  11.022 10.560 4.017  13.497 10.518 11.311 10.478 11.608 10.580 12.062 10.524 11.577 10.476 11.861 10.357 10.518 3.529  6.965  7.163  10.601 4.804  10.498 4.975  10.486 4.002  5.910  10.485 13.360 10.584 4.875  3.588  3.588  10.769 4.155  10.568 6.291  10.611 7.196  10.559 5.067  8.545  3.590  3.591  10.588 4.873  3.588  7.808  10.610 3.908  
1.059  11.021 10.558 4.024  13.492 10.517 11.310 10.477 11.608 10.578 12.064 10.522 11.576 10.475 11.860 10.356 10.516 3.533  6.966  7.164  10.599 4.811  10.496 4.983  10.485 4.008  5.913  10.483 13.364 10.582 4.880  3.593  3.593  10.766 4.162  10.567 6.294  10.609 7.199  10.558 5.072  8.546  3.594  3.595  10.586 4.878  3.593  7.810  10.609 3.915  
1.060  11.019 10.557 4.030  13.487 10.515 11.310 10.475 11.607 10.576 12.067 10.521 11.575 10.473 11.859 10.355 10.515 3.538  6.968  7.165  10.598 4.819  10.495 4.991  10.483 4.015  5.915  10.482 13.367 10.581 4.885  3.597  3.597  10.764 4.169  10.565 6.297  10.607 7.202  10.556 5.076  8.548  3.599  3.600  10.585 4.883  3.597  7.812  10.607 3.922  
1.061  11.017 10.555 4.037  13.482 10.514 11.309 10.474 11.607 10.575 12.070 10.519 11.573 10.472 11.858 10.354 10.513 3.542  6.969  7.165  10.596 4.826  10.493 4.999  10.482 4.022  5.918  10.480 13.370 10.579 4.890  3.602  3.602  10.762 4.175  10.563 6.300  10.606 7.206  10.555 5.080  8.550  3.603  3.604  10.583 4.888  3.602  7.815  10.605 3.929  
1.062  11.016 10.554 4.043  13.477 10.512 11.308 10.472 11.606 10.573 12.073 10.517 11.572 10.470 11.857 10.353 10.512 3.546  6.970  7.166  10.594 4.833  10.492 5.007  10.480 4.028  5.921  10.479 13.373 10.578 4.895  3.606  3.606  10.760 4.182  10.562 6.303  10.604 7.209  10.553 5.085  8.551  3.608  3.609  10.581 4.893  3.606  7.817  10.604 3.936  
1.063  11.014 10.552 4.050  13.472 10.511 11.308 10.471 11.606 10.572 12.076 10.516 11.571 10.469 11.856 10.352 10.510 3.550  6.971  7.167  10.593 4.840  10.490 5.014  10.479 4.035  5.923  10.477 13.377 10.576 4.900  3.611  3.611  10.758 4.188  10.560 6.306  10.603 7.213  10.551 5.089  8.553  3.612  3.613  10.580 4.898  3.611  7.819  10.602 3.943  
1.064  11.013 10.550 4.057  13.467 10.509 11.307 10.469 11.606 10.570 12.079 10.514 11.570 10.467 11.855 10.351 10.509 3.555  6.972  7.168  10.591 4.847  10.489 5.022  10.477 4.041  5.926  10.476 13.380 10.574 4.905  3.615  3.615  10.756 4.195  10.559 6.309  10.601 7.216  10.550 5.093  8.555  3.617  3.618  10.578 4.903  3.615  7.822  10.600 3.950  
1.065  11.011 10.549 4.063  13.463 10.508 11.306 10.468 11.605 10.569 12.082 10.513 11.568 10.466 11.854 10.350 10.507 3.559  6.973  7.169  10.589 4.855  10.487 5.030  10.476 4.048  5.929  10.474 13.383 10.573 4.910  3.620  3.620  10.754 4.201  10.557 6.312  10.599 7.219  10.548 5.098  8.556  3.621  3.622  10.577 4.908  3.620  7.824  10.599 3.957  
1.066  11.010 10.547 4.070  13.458 10.506 11.305 10.466 11.605 10.567 12.085 10.511 11.567 10.464 11.853 10.350 10.506 3.563  6.974  7.170  10.588 4.862  10.486 5.038  10.474 4.055  5.931  10.473 13.386 10.571 4.915  3.624  3.624  10.752 4.208  10.556 6.315  10.598 7.223  10.547 5.102  8.558  3.626  3.627  10.575 4.912  3.624  7.826  10.597 3.964  
1.067  11.008 10.546 4.076  13.453 10.505 11.305 10.465 11.604 10.565 12.088 10.510 11.566 10.463 11.852 10.349 10.504 3.568  6.975  7.170  10.586 4.869  10.484 5.045  10.473 4.061  5.934  10.471 13.389 10.570 4.920  3.629  3.629  10.750 4.214  10.554 6.318  10.596 7.226  10.545 5.106  8.559  3.630  3.631  10.573 4.917  3.629  7.829  10.595 3.971  
1.068  11.006 10.544 4.083  13.448 10.503 11.304 10.463 11.604 10.564 12.091 10.508 11.564 10.462 11.851 10.348 10.503 3.572  6.976  7.171  10.585 4.876  10.483 5.053  10.471 4.068  5.937  10.470 13.392 10.568 4.925  3.633  3.633  10.748 4.221  10.552 6.320  10.595 7.229  10.544 5.111  8.561  3.634  3.636  10.572 4.922  3.633  7.831  10.594 3.978  
1.069  11.005 10.543 4.089  13.443 10.501 11.303 10.462 11.603 10.562 12.094 10.507 11.563 10.460 11.850 10.347 10.501 3.576  6.978  7.172  10.583 4.883  10.481 5.061  10.470 4.074  5.939  10.468 13.396 10.566 4.930  3.638  3.638  10.745 4.228  10.551 6.323  10.593 7.233  10.542 5.115  8.563  3.639  3.640  10.570 4.927  3.637  7.833  10.592 3.985  
1.070  11.003 10.541 4.096  13.438 10.500 11.302 10.460 11.603 10.561 12.096 10.505 11.562 10.459 11.849 10.346 10.500 3.580  6.979  7.173  10.581 4.890  10.480 5.068  10.468 4.081  5.942  10.467 13.399 10.565 4.935  3.642  3.642  10.743 4.234  10.549 6.326  10.591 7.236  10.540 5.119  8.564  3.643  3.644  10.569 4.932  3.642  7.836  10.590 3.992  
1.071  11.002 10.539 4.103  13.433 10.498 11.302 10.459 11.602 10.559 12.099 10.504 11.560 10.457 11.848 10.345 10.498 3.585  6.980  7.174  10.580 4.897  10.478 5.076  10.467 4.087  5.944  10.465 13.402 10.563 4.940  3.646  3.646  10.741 4.240  10.548 6.329  10.590 7.239  10.539 5.123  8.566  3.648  3.649  10.567 4.937  3.646  7.838  10.589 3.998  
1.072  11.000 10.538 4.109  13.428 10.497 11.301 10.457 11.602 10.558 12.102 10.502 11.559 10.456 11.847 10.344 10.497 3.589  6.981  7.174  10.578 4.904  10.477 5.083  10.465 4.094  5.947  10.464 13.405 10.561 4.945  3.651  3.651  10.739 4.247  10.546 6.332  10.588 7.243  10.537 5.128  8.567  3.652  3.653  10.565 4.942  3.651  7.840  10.587 4.005  
1.073  10.998 10.536 4.116  13.423 10.495 11.300 10.456 11.601 10.556 12.105 10.501 11.558 10.454 11.846 10.343 10.495 3.593  6.982  7.175  10.576 4.911  10.475 5.091  10.464 4.100  5.950  10.462 13.408 10.560 4.949  3.655  3.655  10.737 4.253  10.545 6.335  10.587 7.246  10.536 5.132  8.569  3.657  3.658  10.564 4.947  3.655  7.842  10.585 4.012  
1.074  10.997 10.535 4.122  13.418 10.494 11.299 10.454 11.601 10.554 12.108 10.499 11.556 10.453 11.845 10.342 10.494 3.597  6.983  7.176  10.575 4.918  10.474 5.099  10.462 4.107  5.952  10.461 13.411 10.558 4.954  3.660  3.660  10.735 4.260  10.543 6.338  10.585 7.249  10.534 5.136  8.571  3.661  3.662  10.562 4.952  3.660  7.845  10.584 4.019  
1.075  10.995 10.533 4.128  13.413 10.492 11.298 10.453 11.600 10.553 12.111 10.497 11.555 10.451 11.844 10.341 10.492 3.601  6.984  7.177  10.573 4.926  10.472 5.106  10.461 4.113  5.955  10.459 13.414 10.556 4.959  3.664  3.664  10.733 4.266  10.541 6.341  10.583 7.252  10.532 5.140  8.572  3.666  3.667  10.561 4.956  3.664  7.847  10.582 4.026  
1.076  10.993 10.532 4.135  13.408 10.491 11.298 10.451 11.600 10.551 12.114 10.496 11.554 10.450 11.842 10.340 10.491 3.606  6.985  7.177  10.571 4.933  10.471 5.114  10.459 4.120  5.957  10.458 13.417 10.555 4.964  3.669  3.669  10.731 4.273  10.540 6.344  10.582 7.256  10.531 5.145  8.574  3.670  3.671  10.559 4.961  3.668  7.849  10.580 4.033  
1.077  10.992 10.530 4.141  13.404 10.489 11.297 10.450 11.599 10.549 12.116 10.494 11.552 10.448 11.841 10.339 10.489 3.610  6.986  7.178  10.570 4.939  10.469 5.121  10.458 4.126  5.960  10.456 13.420 10.553 4.969  3.673  3.673  10.728 4.279  10.538 6.347  10.580 7.259  10.529 5.149  8.575  3.674  3.675  10.557 4.966  3.673  7.851  10.579 4.040  
1.078  10.990 10.528 4.148  13.399 10.488 11.296 10.448 11.599 10.548 12.119 10.493 11.551 10.447 11.840 10.338 10.488 3.614  6.987  7.179  10.568 4.946  10.467 5.129  10.456 4.133  5.963  10.455 13.422 10.552 4.974  3.677  3.677  10.726 4.286  10.537 6.350  10.578 7.262  10.528 5.153  8.577  3.679  3.680  10.556 4.971  3.677  7.854  10.577 4.046  
1.079  10.988 10.527 4.154  13.394 10.486 11.295 10.447 11.598 10.546 12.122 10.491 11.549 10.445 11.839 10.337 10.486 3.618  6.988  7.180  10.566 4.953  10.466 5.136  10.455 4.139  5.965  10.453 13.425 10.550 4.979  3.682  3.682  10.724 4.292  10.535 6.352  10.577 7.265  10.526 5.157  8.578  3.683  3.684  10.554 4.976  3.682  7.856  10.575 4.053  
1.080  10.986 10.525 4.161  13.389 10.485 11.294 10.445 11.598 10.545 12.125 10.490 11.548 10.444 11.838 10.336 10.484 3.622  6.989  7.181  10.565 4.960  10.464 5.144  10.453 4.145  5.968  10.452 13.428 10.548 4.983  3.686  3.686  10.722 4.298  10.533 6.355  10.575 7.269  10.524 5.161  8.580  3.688  3.689  10.552 4.981  3.686  7.858  10.574 4.060  
1.081  10.985 10.524 4.167  13.384 10.483 11.293 10.444 11.597 10.543 12.127 10.488 11.546 10.442 11.837 10.335 10.483 3.627  6.990  7.181  10.563 4.967  10.463 5.151  10.452 4.152  5.970  10.450 13.431 10.547 4.988  3.691  3.691  10.720 4.305  10.532 6.358  10.573 7.272  10.523 5.166  8.581  3.692  3.693  10.551 4.985  3.690  7.860  10.572 4.067  
1.082  10.983 10.522 4.174  13.379 10.481 11.292 10.442 11.596 10.541 12.130 10.486 11.545 10.441 11.835 10.334 10.481 3.631  6.991  7.182  10.561 4.974  10.461 5.159  10.450 4.158  5.973  10.449 13.434 10.545 4.993  3.695  3.695  10.718 4.311  10.530 6.361  10.572 7.275  10.521 5.170  8.583  3.696  3.697  10.549 4.990  3.695  7.863  10.570 4.074  
1.083  10.981 10.520 4.180  13.374 10.480 11.292 10.441 11.596 10.540 12.133 10.485 11.543 10.439 11.834 10.333 10.480 3.635  6.992  7.183  10.559 4.981  10.460 5.166  10.448 4.165  5.976  10.447 13.437 10.543 4.998  3.699  3.699  10.716 4.317  10.529 6.364  10.570 7.278  10.519 5.174  8.584  3.701  3.702  10.547 4.995  3.699  7.865  10.568 4.080  
1.084  10.979 10.519 4.186  13.369 10.478 11.291 10.439 11.595 10.538 12.136 10.483 11.542 10.438 11.833 10.332 10.478 3.639  6.993  7.184  10.558 4.988  10.458 5.173  10.447 4.171  5.978  10.446 13.440 10.542 5.002  3.704  3.704  10.713 4.324  10.527 6.367  10.568 7.281  10.518 5.178  8.586  3.705  3.706  10.546 5.000  3.704  7.867  10.567 4.087  
1.085  10.978 10.517 4.193  13.364 10.477 11.290 10.438 11.595 10.536 12.139 10.482 11.540 10.436 11.832 10.331 10.477 3.643  6.994  7.184  10.556 4.995  10.457 5.181  10.445 4.177  5.981  10.444 13.442 10.540 5.007  3.708  3.708  10.711 4.330  10.525 6.370  10.567 7.285  10.516 5.182  8.587  3.710  3.711  10.544 5.004  3.708  7.869  10.565 4.094  
1.086  10.976 10.516 4.199  13.359 10.475 11.289 10.436 11.594 10.535 12.141 10.480 11.539 10.435 11.830 10.330 10.475 3.648  6.995  7.185  10.554 5.002  10.455 5.188  10.444 4.184  5.983  10.443 13.445 10.538 5.012  3.712  3.712  10.709 4.336  10.524 6.373  10.565 7.288  10.514 5.186  8.589  3.714  3.715  10.542 5.009  3.712  7.871  10.563 4.101  
1.087  10.974 10.514 4.205  13.354 10.474 11.288 10.435 11.593 10.533 12.144 10.479 11.537 10.433 11.829 10.329 10.474 3.652  6.997  7.186  10.553 5.008  10.453 5.195  10.442 4.190  5.986  10.441 13.448 10.537 5.017  3.717  3.717  10.707 4.343  10.522 6.375  10.563 7.291  10.513 5.190  8.590  3.718  3.719  10.541 5.014  3.717  7.873  10.562 4.107  
1.088  10.972 10.512 4.212  13.349 10.472 11.287 10.433 11.593 10.531 12.147 10.477 11.536 10.432 11.828 10.328 10.472 3.656  6.998  7.187  10.551 5.015  10.452 5.203  10.441 4.196  5.988  10.440 13.451 10.535 5.021  3.721  3.721  10.705 4.349  10.520 6.378  10.562 7.294  10.511 5.195  8.592  3.723  3.724  10.539 5.019  3.721  7.876  10.560 4.114  
1.089  10.970 10.511 4.218  13.344 10.471 11.286 10.432 11.592 10.530 12.149 10.475 11.534 10.430 11.827 10.327 10.470 3.660  6.999  7.187  10.549 5.022  10.450 5.210  10.439 4.203  5.991  10.438 13.453 10.533 5.026  3.725  3.726  10.703 4.355  10.519 6.381  10.560 7.297  10.509 5.199  8.593  3.727  3.728  10.537 5.023  3.725  7.878  10.558 4.121  
1.090  10.969 10.509 4.224  13.339 10.469 11.285 10.430 11.591 10.528 12.152 10.474 11.532 10.428 11.825 10.326 10.469 3.664  7.000  7.188  10.547 5.029  10.449 5.217  10.438 4.209  5.993  10.437 13.456 10.532 5.031  3.730  3.730  10.700 4.361  10.517 6.384  10.558 7.300  10.508 5.203  8.595  3.731  3.732  10.536 5.028  3.730  7.880  10.556 4.127  
1.091  10.967 10.507 4.231  13.334 10.467 11.284 10.428 11.591 10.526 12.155 10.472 11.531 10.427 11.824 10.325 10.467 3.668  7.001  7.189  10.546 5.035  10.447 5.225  10.436 4.215  5.996  10.435 13.459 10.530 5.036  3.734  3.734  10.698 4.368  10.515 6.387  10.557 7.304  10.506 5.207  8.596  3.736  3.737  10.534 5.033  3.734  7.882  10.555 4.134  
1.092  10.965 10.506 4.237  13.329 10.466 11.283 10.427 11.590 10.525 12.158 10.471 11.529 10.425 11.823 10.324 10.466 3.672  7.002  7.189  10.544 5.042  10.446 5.232  10.435 4.222  5.998  10.434 13.461 10.528 5.040  3.739  3.739  10.696 4.374  10.514 6.390  10.555 7.307  10.504 5.211  8.597  3.740  3.741  10.532 5.037  3.738  7.884  10.553 4.141  
1.093  10.963 10.504 4.243  13.323 10.464 11.282 10.425 11.589 10.523 12.160 10.469 11.528 10.424 11.821 10.322 10.464 3.677  7.003  7.190  10.542 5.049  10.444 5.239  10.433 4.228  6.001  10.432 13.464 10.526 5.045  3.743  3.743  10.694 4.380  10.512 6.392  10.553 7.310  10.503 5.215  8.599  3.744  3.746  10.531 5.042  3.743  7.886  10.551 4.147  
1.094  10.961 10.503 4.250  13.318 10.463 11.281 10.424 11.588 10.521 12.163 10.467 11.526 10.422 11.820 10.321 10.462 3.681  7.004  7.191  10.541 5.056  10.442 5.246  10.431 4.234  6.003  10.431 13.467 10.525 5.050  3.747  3.747  10.692 4.386  10.511 6.395  10.551 7.313  10.501 5.219  8.600  3.749  3.750  10.529 5.047  3.747  7.889  10.549 4.154  
1.095  10.959 10.501 4.256  13.313 10.461 11.280 10.422 11.588 10.520 12.166 10.466 11.524 10.421 11.819 10.320 10.461 3.685  7.005  7.192  10.539 5.062  10.441 5.253  10.430 4.240  6.006  10.429 13.469 10.523 5.054  3.751  3.752  10.689 4.393  10.509 6.398  10.550 7.316  10.499 5.223  8.602  3.753  3.754  10.527 5.051  3.751  7.891  10.548 4.161  
1.096  10.958 10.499 4.262  13.308 10.459 11.279 10.421 11.587 10.518 12.168 10.464 11.523 10.419 11.817 10.319 10.459 3.689  7.006  7.192  10.537 5.069  10.439 5.261  10.428 4.247  6.008  10.427 13.472 10.521 5.059  3.756  3.756  10.687 4.399  10.507 6.401  10.548 7.319  10.498 5.227  8.603  3.757  3.759  10.526 5.056  3.756  7.893  10.546 4.167  
1.097  10.956 10.498 4.268  13.303 10.458 11.278 10.419 11.586 10.516 12.171 10.462 11.521 10.418 11.816 10.318 10.458 3.693  7.006  7.193  10.535 5.076  10.438 5.268  10.427 4.253  6.011  10.426 13.474 10.520 5.064  3.760  3.760  10.685 4.405  10.506 6.404  10.546 7.322  10.496 5.231  8.604  3.762  3.763  10.524 5.061  3.760  7.895  10.544 4.174  
1.098  10.954 10.496 4.274  13.298 10.456 11.277 10.418 11.585 10.515 12.174 10.461 11.519 10.416 11.814 10.317 10.456 3.697  7.007  7.194  10.534 5.082  10.436 5.275  10.425 4.259  6.013  10.424 13.477 10.518 5.068  3.764  3.765  10.683 4.411  10.504 6.406  10.545 7.325  10.494 5.235  8.606  3.766  3.767  10.522 5.065  3.764  7.897  10.542 4.180  
1.099  10.952 10.494 4.281  13.293 10.455 11.276 10.416 11.585 10.513 12.176 10.459 11.518 10.415 11.813 10.316 10.454 3.701  7.008  7.194  10.532 5.089  10.434 5.282  10.424 4.265  6.016  10.423 13.479 10.516 5.073  3.769  3.769  10.681 4.417  10.502 6.409  10.543 7.328  10.493 5.239  8.607  3.770  3.771  10.520 5.070  3.769  7.899  10.540 4.187  
1.100  10.950 10.493 4.287  13.288 10.453 11.275 10.414 11.584 10.511 12.179 10.458 11.516 10.413 11.812 10.315 10.453 3.705  7.009  7.195  10.530 5.095  10.433 5.289  10.422 4.272  6.018  10.421 13.482 10.514 5.078  3.773  3.773  10.679 4.424  10.501 6.412  10.541 7.331  10.491 5.243  8.609  3.775  3.776  10.519 5.075  3.773  7.901  10.539 4.193  
1.101  10.948 10.491 4.293  13.283 10.451 11.274 10.413 11.583 10.510 12.181 10.456 11.514 10.411 11.810 10.314 10.451 3.709  7.010  7.196  10.528 5.102  10.431 5.296  10.420 4.278  6.021  10.420 13.484 10.513 5.082  3.777  3.777  10.676 4.430  10.499 6.415  10.539 7.334  10.489 5.247  8.610  3.779  3.780  10.517 5.079  3.777  7.903  10.537 4.200  
1.102  10.946 10.489 4.299  13.278 10.450 11.273 10.411 11.582 10.508 12.184 10.454 11.512 10.410 11.809 10.313 10.450 3.714  7.011  7.196  10.527 5.109  10.430 5.303  10.419 4.284  6.023  10.418 13.487 10.511 5.087  3.782  3.782  10.674 4.436  10.497 6.418  10.538 7.337  10.488 5.251  8.611  3.783  3.784  10.515 5.084  3.782  7.905  10.535 4.207  
1.103  10.944 10.488 4.305  13.273 10.448 11.271 10.410 11.582 10.506 12.187 10.453 11.511 10.408 11.807 10.312 10.448 3.718  7.012  7.197  10.525 5.115  10.428 5.310  10.417 4.290  6.026  10.417 13.489 10.509 5.091  3.786  3.786  10.672 4.442  10.495 6.420  10.536 7.340  10.486 5.255  8.613  3.787  3.789  10.514 5.088  3.786  7.907  10.533 4.213  
1.104  10.942 10.486 4.312  13.267 10.447 11.270 10.408 11.581 10.505 12.189 10.451 11.509 10.407 11.806 10.311 10.446 3.722  7.013  7.198  10.523 5.122  10.426 5.317  10.416 4.296  6.028  10.415 13.492 10.508 5.096  3.790  3.790  10.670 4.448  10.494 6.423  10.534 7.343  10.484 5.259  8.614  3.792  3.793  10.512 5.093  3.790  7.909  10.532 4.220  
1.105  10.940 10.484 4.318  13.262 10.445 11.269 10.407 11.580 10.503 12.192 10.449 11.507 10.405 11.804 10.310 10.445 3.726  7.014  7.198  10.521 5.128  10.425 5.324  10.414 4.302  6.031  10.413 13.494 10.506 5.101  3.794  3.795  10.668 4.454  10.492 6.426  10.533 7.346  10.483 5.263  8.615  3.796  3.797  10.510 5.098  3.794  7.911  10.530 4.226  
1.106  10.938 10.483 4.324  13.257 10.443 11.268 10.405 11.579 10.501 12.194 10.448 11.505 10.404 11.803 10.308 10.443 3.730  7.015  7.199  10.520 5.135  10.423 5.331  10.412 4.309  6.033  10.412 13.496 10.504 5.105  3.799  3.799  10.665 4.460  10.490 6.429  10.531 7.349  10.481 5.267  8.617  3.800  3.802  10.508 5.102  3.799  7.913  10.528 4.233  
1.107  10.937 10.481 4.330  13.252 10.442 11.267 10.403 11.578 10.499 12.197 10.446 11.504 10.402 11.801 10.307 10.442 3.734  7.016  7.200  10.518 5.141  10.422 5.338  10.411 4.315  6.036  10.410 13.499 10.502 5.110  3.803  3.803  10.663 4.466  10.489 6.431  10.529 7.352  10.479 5.271  8.618  3.805  3.806  10.507 5.107  3.803  7.915  10.526 4.239  
1.108  10.935 10.479 4.336  13.247 10.440 11.266 10.402 11.577 10.498 12.199 10.445 11.502 10.401 11.800 10.306 10.440 3.738  7.017  7.200  10.516 5.148  10.420 5.345  10.409 4.321  6.038  10.409 13.501 10.501 5.114  3.807  3.807  10.661 4.472  10.487 6.434  10.527 7.355  10.477 5.275  8.619  3.809  3.810  10.505 5.111  3.807  7.917  10.524 4.245  
1.109  10.933 10.478 4.342  13.242 10.439 11.265 10.400 11.577 10.496 12.202 10.443 11.500 10.399 11.798 10.305 10.438 3.742  7.018  7.201  10.514 5.154  10.418 5.352  10.408 4.327  6.040  10.407 13.504 10.499 5.119  3.812  3.812  10.659 4.478  10.485 6.437  10.526 7.358  10.476 5.279  8.620  3.813  3.814  10.503 5.116  3.811  7.919  10.523 4.252  
1.110  10.931 10.476 4.348  13.237 10.437 11.263 10.399 11.576 10.494 12.205 10.441 11.498 10.397 11.797 10.304 10.437 3.746  7.019  7.202  10.512 5.160  10.417 5.359  10.406 4.333  6.043  10.406 13.506 10.497 5.123  3.816  3.816  10.656 4.484  10.484 6.440  10.524 7.361  10.474 5.283  8.622  3.817  3.819  10.501 5.120  3.816  7.921  10.521 4.258  
1.111  10.929 10.474 4.355  13.231 10.435 11.262 10.397 11.575 10.493 12.207 10.440 11.496 10.396 11.795 10.303 10.435 3.750  7.020  7.202  10.511 5.167  10.415 5.366  10.404 4.339  6.045  10.404 13.508 10.495 5.128  3.820  3.820  10.654 4.490  10.482 6.442  10.522 7.364  10.472 5.287  8.623  3.822  3.823  10.500 5.125  3.820  7.923  10.519 4.265  
1.112  10.927 10.473 4.361  13.226 10.434 11.261 10.395 11.574 10.491 12.210 10.438 11.494 10.394 11.794 10.302 10.433 3.754  7.021  7.203  10.509 5.173  10.413 5.373  10.403 4.345  6.048  10.402 13.510 10.494 5.132  3.824  3.824  10.652 4.496  10.480 6.445  10.520 7.367  10.470 5.291  8.624  3.826  3.827  10.498 5.129  3.824  7.925  10.517 4.271  
1.113  10.925 10.471 4.367  13.221 10.432 11.260 10.394 11.573 10.489 12.212 10.436 11.492 10.393 11.792 10.301 10.432 3.758  7.022  7.204  10.507 5.180  10.412 5.380  10.401 4.351  6.050  10.401 13.513 10.492 5.137  3.829  3.829  10.650 4.502  10.479 6.448  10.518 7.370  10.469 5.295  8.626  3.830  3.831  10.496 5.134  3.828  7.927  10.515 4.278  
1.114  10.923 10.469 4.373  13.216 10.430 11.259 10.392 11.572 10.487 12.215 10.435 11.491 10.391 11.790 10.300 10.430 3.762  7.023  7.204  10.505 5.186  10.410 5.387  10.400 4.357  6.053  10.399 13.515 10.490 5.141  3.833  3.833  10.648 4.508  10.477 6.451  10.517 7.373  10.467 5.299  8.627  3.834  3.836  10.494 5.138  3.833  7.929  10.513 4.284  
1.115  10.920 10.468 4.379  13.211 10.429 11.257 10.391 11.571 10.486 12.217 10.433 11.489 10.389 11.789 10.298 10.428 3.766  7.023  7.205  10.503 5.192  10.409 5.393  10.398 4.363  6.055  10.398 13.517 10.488 5.146  3.837  3.837  10.645 4.514  10.475 6.453  10.515 7.376  10.465 5.303  8.628  3.839  3.840  10.493 5.143  3.837  7.931  10.512 4.290  
1.116  10.918 10.466 4.385  13.206 10.427 11.256 10.389 11.570 10.484 12.220 10.431 11.487 10.388 11.787 10.297 10.427 3.770  7.024  7.206  10.502 5.199  10.407 5.400  10.396 4.369  6.057  10.396 13.519 10.487 5.150  3.841  3.841  10.643 4.520  10.473 6.456  10.513 7.379  10.464 5.307  8.629  3.843  3.844  10.491 5.147  3.841  7.933  10.510 4.297  
1.117  10.916 10.464 4.391  13.200 10.425 11.255 10.387 11.569 10.482 12.222 10.430 11.485 10.386 11.786 10.296 10.425 3.774  7.025  7.206  10.500 5.205  10.405 5.407  10.395 4.375  6.060  10.394 13.522 10.485 5.155  3.845  3.845  10.641 4.526  10.472 6.459  10.511 7.382  10.462 5.310  8.630  3.847  3.848  10.489 5.152  3.845  7.935  10.508 4.303  
1.118  10.914 10.462 4.397  13.195 10.424 11.254 10.386 11.568 10.480 12.225 10.428 11.483 10.385 11.784 10.295 10.423 3.778  7.026  7.207  10.498 5.211  10.404 5.414  10.393 4.381  6.062  10.393 13.524 10.483 5.159  3.850  3.850  10.639 4.532  10.470 6.462  10.510 7.385  10.460 5.314  8.632  3.851  3.852  10.487 5.156  3.850  7.937  10.506 4.309  
1.119  10.912 10.461 4.403  13.190 10.422 11.252 10.384 11.567 10.479 12.227 10.426 11.481 10.383 11.782 10.294 10.422 3.782  7.027  7.207  10.496 5.218  10.402 5.421  10.392 4.387  6.065  10.391 13.526 10.481 5.164  3.854  3.854  10.636 4.538  10.468 6.464  10.508 7.388  10.458 5.318  8.633  3.855  3.857  10.486 5.161  3.854  7.939  10.504 4.316  
1.120  10.910 10.459 4.409  13.185 10.420 11.251 10.382 11.566 10.477 12.230 10.425 11.479 10.381 11.781 10.293 10.420 3.786  7.028  7.208  10.494 5.224  10.400 5.427  10.390 4.393  6.067  10.390 13.528 10.479 5.168  3.858  3.858  10.634 4.544  10.466 6.467  10.506 7.390  10.457 5.322  8.634  3.860  3.861  10.484 5.165  3.858  7.941  10.502 4.322  
1.121  10.908 10.457 4.415  13.180 10.419 11.250 10.381 11.565 10.475 12.232 10.423 11.477 10.380 11.779 10.292 10.419 3.790  7.029  7.209  10.492 5.230  10.399 5.434  10.388 4.399  6.069  10.388 13.530 10.478 5.173  3.862  3.862  10.632 4.550  10.465 6.470  10.504 7.393  10.455 5.326  8.635  3.864  3.865  10.482 5.169  3.862  7.943  10.501 4.328  
1.122  10.906 10.456 4.421  13.174 10.417 11.249 10.379 11.564 10.473 12.234 10.421 11.475 10.378 11.777 10.290 10.417 3.794  7.030  7.209  10.491 5.236  10.397 5.441  10.387 4.405  6.072  10.386 13.532 10.476 5.177  3.866  3.866  10.630 4.556  10.463 6.472  10.502 7.396  10.453 5.330  8.637  3.868  3.869  10.480 5.174  3.866  7.945  10.499 4.335  
1.123  10.904 10.454 4.427  13.169 10.416 11.247 10.378 11.563 10.472 12.237 10.420 11.473 10.377 11.776 10.289 10.415 3.798  7.031  7.210  10.489 5.242  10.395 5.447  10.385 4.411  6.074  10.385 13.534 10.474 5.182  3.871  3.871  10.627 4.562  10.461 6.475  10.501 7.399  10.451 5.333  8.638  3.872  3.873  10.478 5.178  3.871  7.947  10.497 4.341  
1.124  10.902 10.452 4.433  13.164 10.414 11.246 10.376 11.562 10.470 12.239 10.418 11.471 10.375 11.774 10.288 10.414 3.802  7.032  7.210  10.487 5.249  10.394 5.454  10.383 4.417  6.076  10.383 13.536 10.472 5.186  3.875  3.875  10.625 4.568  10.459 6.478  10.499 7.402  10.450 5.337  8.639  3.876  3.878  10.477 5.183  3.875  7.949  10.495 4.347  
1.125  10.900 10.450 4.439  13.159 10.412 11.245 10.374 11.561 10.468 12.242 10.416 11.469 10.373 11.772 10.287 10.412 3.806  7.032  7.211  10.485 5.255  10.392 5.461  10.382 4.423  6.079  10.381 13.538 10.470 5.190  3.879  3.879  10.623 4.574  10.458 6.480  10.497 7.405  10.448 5.341  8.640  3.881  3.882  10.475 5.187  3.879  7.951  10.493 4.354  
1.126  10.898 10.449 4.445  13.153 10.411 11.243 10.373 11.560 10.466 12.244 10.414 11.467 10.372 11.770 10.286 10.410 3.810  7.033  7.212  10.483 5.261  10.390 5.467  10.380 4.429  6.081  10.380 13.540 10.469 5.195  3.883  3.883  10.621 4.580  10.456 6.483  10.495 7.407  10.446 5.345  8.641  3.885  3.886  10.473 5.191  3.883  7.953  10.491 4.360  
1.127  10.895 10.447 4.450  13.148 10.409 11.242 10.371 11.559 10.464 12.247 10.413 11.465 10.370 11.769 10.285 10.408 3.814  7.034  7.212  10.481 5.267  10.389 5.474  10.379 4.435  6.084  10.378 13.542 10.467 5.199  3.887  3.887  10.618 4.585  10.454 6.486  10.493 7.410  10.444 5.349  8.642  3.889  3.890  10.471 5.196  3.887  7.954  10.489 4.366  
1.128  10.893 10.445 4.456  13.143 10.407 11.241 10.369 11.558 10.463 12.249 10.411 11.463 10.369 11.767 10.283 10.407 3.818  7.035  7.213  10.480 5.273  10.387 5.480  10.377 4.441  6.086  10.377 13.544 10.465 5.203  3.891  3.892  10.616 4.591  10.452 6.488  10.492 7.413  10.442 5.352  8.643  3.893  3.894  10.469 5.200  3.891  7.956  10.488 4.372  
1.129  10.891 10.443 4.462  13.138 10.406 11.239 10.368 11.557 10.461 12.251 10.409 11.461 10.367 11.765 10.282 10.405 3.822  7.036  7.213  10.478 5.279  10.385 5.487  10.375 4.447  6.088  10.375 13.546 10.463 5.208  3.896  3.896  10.614 4.597  10.451 6.491  10.490 7.416  10.441 5.356  8.645  3.897  3.899  10.468 5.205  3.896  7.958  10.486 4.378  
1.130  10.889 10.442 4.468  13.132 10.404 11.238 10.366 11.556 10.459 12.254 10.408 11.459 10.365 11.764 10.281 10.403 3.826  7.037  7.214  10.476 5.285  10.384 5.494  10.374 4.453  6.091  10.373 13.548 10.461 5.212  3.900  3.900  10.612 4.603  10.449 6.494  10.488 7.419  10.439 5.360  8.646  3.901  3.903  10.466 5.209  3.900  7.960  10.484 4.385  
1.131  10.887 10.440 4.474  13.127 10.402 11.237 10.365 11.555 10.457 12.256 10.406 11.457 10.364 11.762 10.280 10.402 3.830  7.038  7.215  10.474 5.292  10.382 5.500  10.372 4.459  6.093  10.372 13.550 10.460 5.216  3.904  3.904  10.609 4.609  10.447 6.496  10.486 7.421  10.437 5.364  8.647  3.906  3.907  10.464 5.213  3.904  7.962  10.482 4.391  
1.132  10.885 10.438 4.480  13.122 10.400 11.235 10.363 11.554 10.456 12.258 10.404 11.455 10.362 11.760 10.279 10.400 3.834  7.038  7.215  10.472 5.298  10.380 5.507  10.370 4.464  6.095  10.370 13.552 10.458 5.221  3.908  3.908  10.607 4.614  10.445 6.499  10.484 7.424  10.435 5.367  8.648  3.910  3.911  10.462 5.218  3.908  7.964  10.480 4.397  
1.133  10.882 10.436 4.486  13.116 10.399 11.234 10.361 11.553 10.454 12.261 10.403 11.453 10.360 11.758 10.278 10.398 3.838  7.039  7.216  10.470 5.304  10.379 5.513  10.369 4.470  6.097  10.368 13.554 10.456 5.225  3.912  3.912  10.605 4.620  10.444 6.502  10.482 7.427  10.433 5.371  8.649  3.914  3.915  10.460 5.222  3.912  7.966  10.478 4.403  
1.134  10.880 10.435 4.491  13.111 10.397 11.232 10.360 11.552 10.452 12.263 10.401 11.451 10.359 11.756 10.276 10.397 3.842  7.040  7.216  10.468 5.310  10.377 5.520  10.367 4.476  6.100  10.367 13.556 10.454 5.229  3.916  3.916  10.603 4.626  10.442 6.504  10.481 7.430  10.432 5.375  8.650  3.918  3.919  10.459 5.226  3.916  7.967  10.476 4.409  
1.135  10.878 10.433 4.497  13.106 10.395 11.231 10.358 11.551 10.450 12.265 10.399 11.448 10.357 11.755 10.275 10.395 3.846  7.041  7.217  10.467 5.316  10.375 5.526  10.365 4.482  6.102  10.365 13.558 10.452 5.234  3.920  3.921  10.600 4.632  10.440 6.507  10.479 7.432  10.430 5.379  8.651  3.922  3.923  10.457 5.230  3.920  7.969  10.474 4.415
[truncated: 303,616 more chars]
